# Supplementary material for: Early patterning and specification of cardiac progenitors in gastrulating mesoderm
Source: eLife. 2014 Oct 8;3:e03848. doi: 10.7554/eLife.03848 (PMC4356145; doi:10.7554/eLife.03848)
Supplement: Figure 6—Source data 1. — A mouse ESC line with the Smarcd3-F6 nlsEGFP reporter was differentiated toward the cardiac lineage (see methods for complete details). 18 hours after replating, GFP + cells were sorted from GFP- cells. Total RNA was extracted and analyzed by RNA-sequencing. Following bioinformatics analysis (see methods) a list of differentially expressed transcripts meeting a strict FDR of 0.02 was selected. This list of transcripts was used to generate the heatmap in Figure 3K. DOI: http://dx.doi.org/10.7554/eLife.03848.018 [file elife03848s001.xls]

## Sheet: out.met_threshold_0.02_gene_lev
Transcript.ID	Chr	Strand	Start	Stop	Total.Base.Pairs..feature.length.	P.value..not.adjusted.for.multiple.testing..for.A_mESC_B_total	X.FDR..False.Discovery.Rate..accounting.for.multiple.testing..for.A_mESC_B_total.	X.Variance.corrected.log2.ratio..Examples..1.0...2x.increase..0.0...no.change...2.0...4x.decrease..for.A_mESC_B_total.	P.value..not.adjusted.for.multiple.testing..for.A_mESC_C_gfpPOS	X.FDR..False.Discovery.Rate..accounting.for.multiple.testing..for.A_mESC_C_gfpPOS.	X.Variance.corrected.log2.ratio..Examples..1.0...2x.increase..0.0...no.change...2.0...4x.decrease..for.A_mESC_C_gfpPOS.	P.value..not.adjusted.for.multiple.testing..for.A_mESC_D_gfpNEG	X.FDR..False.Discovery.Rate..accounting.for.multiple.testing..for.A_mESC_D_gfpNEG.	X.Variance.corrected.log2.ratio..Examples..1.0...2x.increase..0.0...no.change...2.0...4x.decrease..for.A_mESC_D_gfpNEG.	P.value..not.adjusted.for.multiple.testing..for.B_total_C_gfpPOS	X.FDR..False.Discovery.Rate..accounting.for.multiple.testing..for.B_total_C_gfpPOS.	X.Variance.corrected.log2.ratio..Examples..1.0...2x.increase..0.0...no.change...2.0...4x.decrease..for.B_total_C_gfpPOS.	P.value..not.adjusted.for.multiple.testing..for.B_total_D_gfpNEG	X.FDR..False.Discovery.Rate..accounting.for.multiple.testing..for.B_total_D_gfpNEG.	X.Variance.corrected.log2.ratio..Examples..1.0...2x.increase..0.0...no.change...2.0...4x.decrease..for.B_total_D_gfpNEG.	P.value..not.adjusted.for.multiple.testing..for.C_gfpPOS_D_gfpNEG	X.FDR..False.Discovery.Rate..accounting.for.multiple.testing..for.C_gfpPOS_D_gfpNEG.	X.Variance.corrected.log2.ratio..Examples..1.0...2x.increase..0.0...no.change...2.0...4x.decrease..for.C_gfpPOS_D_gfpNEG.	Raw.Counts..Not.Normalized..for.A_mESC replicate 1	Raw.Counts..Not.Normalized..for.A_mESC replicate 2	Raw.Counts..Not.Normalized..for.A_mESC replicate 3	Raw.Counts..Not.Normalized..for.B_total replicate 1	Raw.Counts..Not.Normalized..for.B_total replicate 2	Raw.Counts..Not.Normalized..for.B_total replicate 3	Raw.Counts..Not.Normalized..for.C_gfpPOS replicate 1	Raw.Counts..Not.Normalized..for.C_gfpPOS replicate 2	Raw.Counts..Not.Normalized..for.C_gfpPOS replicate 3	Raw.Counts..Not.Normalized..for.D_gfpNEG replicate 1	Raw.Counts..Not.Normalized..for.D_gfpNEG replicate 2	Raw.Counts..Not.Normalized..for.D_gfpNEG replicte 3	FPKM..normalized.expression..for.A_mESC replicate 1	FPKM..normalized.expression..for.A_mESC replicate 2	FPKM..normalized.expression..for.A_mESC replicate 3	FPKM..normalized.expression..for.B_total replicate 1	FPKM..normalized.expression..for.B_total replicate 2	FPKM..normalized.expression..for.B_total replciate 3	FPKM..normalized.expression..for.C_gfpPOS replciate 1	FPKM..normalized.expression..for.C_gfpPOS replicate 2	FPKM..normalized.expression..for.C_gfpPOS replicate 3	FPKM..normalized.expression..for.D_gfpNEG replicate 1	FPKM..normalized.expression..for.D_gfpNEG replicate 2	FPKM..normalized.expression..for.D_gfpNEG replicate 3	Transcript	Gene
ENSMUST00000000122	chr11	-	95430131	95449049	3446	9.82331e-45	5.5286e-43	1.73411	3.55558e-69	3.19027e-67	2.05312	2.13763e-33	8.03169e-32	1.54055	0.0102761	1	0.240695	0.0291016	0.887541	-0.21656	2.34116e-07	4.98105e-05	-0.467927	1174	772	672	39	65	110	29	18	30	79	38	203	2.563	1.948	1.513	0.087	0.143	0.233	0.059	0.037	0.083	0.2	0.11	0.513	ENSMUST00000000122	ENSMUSG00000000120
ENSMUST00000000127	chr11	+	103635463	103679271	3076	1.35872e-20	3.25094e-19	-1.05793	8.21268e-13	1.15283e-11	-0.776567	8.3184e-42	4.10592e-40	-1.45717	0.0108645	1	0.275826	0.000123534	0.0269316	-0.328766	1.39497e-11	7.0845e-09	-0.615048	3	2	31	281	178	389	231	87	195	467	202	578	0.007	0.006	0.078	0.705	0.438	0.924	0.53	0.201	0.601	1.324	0.656	1.637	ENSMUST00000000127	ENSMUSG00000000125
ENSMUST00000000188	chr6	-	127075796	127101066	5701	5.23275e-209	4.89384e-206	-3.88429	2.33798e-199	1.66008e-196	-3.78049	8.9619e-250	1.44158e-246	-4.31317	0.0536797	1	0.155144	0.000205821	0.0397597	-0.355689	6.20733e-09	1.9693e-06	-0.511144	61	105	50	6939	5473	7450	6732	5165	4542	7965	5093	9140	0.081	0.16	0.068	9.391	7.262	9.551	8.337	6.427	7.559	12.18	8.927	13.963	ENSMUST00000000188	ENSMUSG00000000184
ENSMUST00000000312	chr8	+	109127250	109194146	4430	2.51312e-102	5.15027e-100	3.07431	7.6535e-207	5.84709e-204	4.52976	6.99327e-61	5.73205e-59	2.40635	4.82192e-39	5.34673e-35	1.33338	3.01252e-14	6.72557e-11	-0.655936	4.01708e-103	1.79695e-98	-2.0224	22887	16219	19389	1105	1481	3913	317	686	667	1387	1972	6971	38.87	31.834	33.947	1.924	2.529	6.456	0.505	1.098	1.429	2.729	4.448	13.705	ENSMUST00000000312	ENSMUSG00000000303
ENSMUST00000000579	chr11	+	112643537	112649074	4135	9.82585e-73	1.07486e-70	-2.18789	4.94732e-65	4.04787e-63	-2.08793	3.49341e-118	9.13461e-116	-2.80803	0.0526219	1	0.13654	4.84102e-07	0.000263154	-0.525049	4.68514e-13	3.00472e-10	-0.666176	34	21	46	973	1120	1590	804	922	1172	1404	1348	2230	0.062	0.044	0.086	1.815	2.049	2.811	1.373	1.582	2.689	2.96	3.258	4.697	ENSMUST00000000579	ENSMUSG00000000567
ENSMUST00000000809	chr8	-	73406787	73416656	2928	0.028867	0.0921321	-0.278826	0.486485	0.762404	0.0938616	0.00210279	0.00915668	-0.405254	0.000365457	0.173361	0.329805	0.393953	1	-0.1026	1.96554e-06	0.000341784	-0.446341	22	46	89	37	95	243	22	69	34	34	67	282	0.057	0.137	0.236	0.097	0.245	0.607	0.053	0.167	0.11	0.101	0.229	0.839	ENSMUST00000000809	ENSMUSG00000000792
ENSMUST00000000811	chr3	+	89324085	89471683	2884	6.96141e-18	1.45512e-16	-1.06182	2.70358e-15	4.48817e-14	-0.925267	1.99679e-33	7.50876e-32	-1.44542	0.255307	1	0.149582	0.00393334	0.329873	-0.312801	2.31417e-05	0.0030313	-0.46802	1	2	22	172	174	333	125	200	199	264	388	260	0.003	0.006	0.059	0.46	0.456	0.844	0.306	0.492	0.655	0.798	1.344	0.785	ENSMUST00000000811	ENSMUSG00000000794
ENSMUST00000109514	chr11	+	23978172	24068429	5989	0.965068	1	-0.0328736	0.690252	0.916233	-0.111677	0.000516906	0.00257932	-0.463316	0.706263	1	-0.0668082	4.81249e-05	0.0130783	-0.38277	0.000148534	0.014563	-0.313037	56	84	101	57	85	135	68	98	128	108	169	280	0.07	0.122	0.131	0.073	0.107	0.165	0.08	0.116	0.203	0.157	0.282	0.407	ENSMUST00000109514	ENSMUSG00000000861
ENSMUST00000001304	chr12	-	112907565	112910549	1478	3.30887e-206	2.89734e-203	4.21597	1.22231e-260	1.92455e-257	4.7084	4.10781e-195	3.09649e-192	4.17181	0.000222407	0.115375	0.392668	0.187571	1	-0.0887256	9.73792e-08	2.26877e-05	-0.497225	11163	9326	11354	203	215	329	102	146	91	261	168	354	56.825	54.865	59.584	1.06	1.1	1.627	0.487	0.701	0.584	1.539	1.136	2.086	ENSMUST00000001304	ENSMUSG00000001270
ENSMUST00000153185	chr11	+	101326312	101333167	1578	1.34066e-19	3.04886e-18	1.29595	2.24376e-26	6.32125e-25	1.51274	7.42689e-11	9.19107e-10	0.877406	0.127932	1	0.171145	0.00116847	0.148903	-0.403507	5.75425e-07	0.000113144	-0.581428	1058	1462	1073	461	389	233	367	309	140	646	378	394	5.044	8.056	5.274	2.254	1.865	1.079	1.642	1.389	0.842	3.569	2.394	2.175	ENSMUST00000153185	ENSMUSG00000001313
ENSMUST00000088248	chr2	+	164595397	164598407	967	0.622305	0.867572	0.0437436	0.903228	1	0.0348034	7.79712e-09	7.97647e-08	0.863249	0.642645	1	-0.00871372	2.43667e-12	4.47663e-09	0.812423	8.99114e-15	7.08719e-12	0.819572	7697	5657	8941	8245	7717	7979	8163	8846	6724	3101	4001	4708	59.886	50.867	71.716	65.783	60.369	60.31	59.599	64.892	65.975	27.956	41.347	42.403	ENSMUST00000088248	ENSMUSG00000001403
ENSMUST00000001536	chr12	-	57632921	57637895	2832	0.396139	0.675738	0.115993	7.38307e-06	5.15647e-05	-0.602217	0.673493	0.897578	0.0454068	5.43924e-11	8.85319e-08	-0.630414	0.605213	1	-0.0657916	3.53922e-10	1.4362e-07	0.589407	52	43	50	30	55	24	28	43	468	35	46	33	0.138	0.132	0.137	0.082	0.147	0.062	0.07	0.108	1.568	0.108	0.162	0.101	ENSMUST00000001536	ENSMUSG00000001496
ENSMUST00000074372	chr13	+	72766267	72771644	2623	2.84369e-14	4.79273e-13	-1.0161	6.82402e-23	1.66768e-21	-1.32654	3.53175e-10	4.12075e-09	-0.799542	0.0151933	1	-0.271553	0.0489401	1	0.228387	4.2235e-06	0.000685047	0.505535	285	350	422	1262	1030	1359	1685	1272	1462	1005	585	933	0.817	1.16	1.248	3.712	2.971	3.787	4.535	3.44	5.288	3.34	2.229	3.098	ENSMUST00000074372	ENSMUSG00000001504
ENSMUST00000001548	chr11	-	94905787	94938028	4861	0.560556	0.823826	-0.0237618	0.00198255	0.00877463	0.394291	0.043199	0.124298	-0.201472	9.74005e-06	0.00778388	0.363104	0.0975754	1	-0.158236	5.98719e-11	2.69848e-08	-0.537142	163	176	124	131	223	249	68	68	69	101	203	378	0.252	0.315	0.198	0.208	0.347	0.374	0.099	0.099	0.135	0.181	0.417	0.677	ENSMUST00000001548	ENSMUSG00000001507
ENSMUST00000092768	chr11	+	94981402	94986610	2637	1.1317e-09	1.31726e-08	-0.793715	1.11893e-07	9.86173e-07	-0.706669	5.05871e-21	1.1804e-19	-1.10208	0.314065	1	0.0993962	0.00271663	0.260823	-0.251372	2.49531e-05	0.00322598	-0.35403	20	9	19	152	144	221	133	173	92	288	263	192	0.057	0.03	0.056	0.445	0.413	0.613	0.356	0.465	0.331	0.952	0.997	0.634	ENSMUST00000092768	ENSMUSG00000001510
ENSMUST00000073316	chr6	+	128312984	128325911	4399	0.000798835	0.00400852	-0.486448	4.31618e-05	0.000266363	-0.605356	0.160168	0.35352	-0.211316	0.378477	1	-0.111924	0.00657713	0.426945	0.28402	0.000189152	0.0178226	0.395438	4460	3061	3831	5464	6062	6625	6737	6593	5251	3855	3908	4664	7.628	6.05	6.755	9.583	10.424	11.008	10.813	10.632	11.326	7.64	8.878	9.234	ENSMUST00000073316	ENSMUSG00000001517
ENSMUST00000102533	chr4	+	135803866	135830813	1251	1.24245e-65	1.15235e-63	2.30719	1.66293e-86	2.14457e-84	2.46997	1.0068e-48	6.09294e-47	1.90385	0.0189428	1	0.11437	0.00221433	0.225617	-0.404802	1.10167e-08	3.24215e-06	-0.523074	2729	2430	2622	148	310	431	179	168	217	208	231	732	16.413	16.89	16.257	0.913	1.875	2.518	1.01	0.953	1.646	1.449	1.845	5.096	ENSMUST00000102533	ENSMUSG00000001604
ENSMUST00000046750	chr6	+	29644221	29668559	1994	0.307006	0.575139	-0.184352	0.973233	1	-0.0458703	1.20812e-05	8.11395e-05	-0.598673	0.183766	1	0.125136	0.000187161	0.0366772	-0.359101	4.35593e-08	1.11824e-05	-0.489249	40	26	6	48	60	32	23	30	22	131	115	88	0.151	0.113	0.023	0.186	0.228	0.117	0.081	0.107	0.105	0.573	0.576	0.384	ENSMUST00000046750	ENSMUSG00000001763
ENSMUST00000030676	chr4	+	125167943	125391417	8973	2.84885e-07	2.53765e-06	0.772093	2.04942e-23	5.1275e-22	1.35363	0.361548	0.628215	0.0633507	2.05486e-09	2.64175e-06	0.530658	4.19196e-08	3.11956e-05	-0.685978	5.14797e-33	1.37483e-29	-1.22978	3415	2150	1866	791	1447	2390	560	932	929	1769	1456	3145	2.863	2.083	1.613	0.68	1.22	1.947	0.441	0.737	0.982	1.719	1.622	3.053	ENSMUST00000030676	ENSMUSG00000001985
ENSMUST00000002095	chr9	-	44611437	44689357	16439	0.669638	0.899576	0.196205	0.273441	0.52944	0.155376	0.0614521	0.166088	-0.250976	0.358634	1	-0.038672	0.00350234	0.30793	-0.429002	7.44369e-05	0.00813713	-0.388955	5426	3118	3716	2930	4946	5366	4195	4453	3149	4755	4305	4995	2.483	1.649	1.753	1.375	2.276	2.386	1.802	1.922	1.817	2.522	2.617	2.646	ENSMUST00000002095	ENSMUSG00000002028
ENSMUST00000002412	chr8	-	72616983	72644772	7195	0.84083	0.99496	-0.0235834	0.464153	0.741973	0.121871	0.0214915	0.069418	-0.312839	0.258657	1	0.12912	0.014024	0.641447	-0.256831	0.000141469	0.0139851	-0.39092	65	95	66	74	78	122	66	75	46	115	97	198	0.068	0.115	0.071	0.079	0.082	0.124	0.065	0.074	0.061	0.139	0.135	0.24	ENSMUST00000002412	ENSMUSG00000002341
ENSMUST00000002979	chr12	+	31950157	32014509	5784	2.90774e-17	5.86387e-16	-1.08451	7.62137e-16	1.31051e-14	-1.12869	6.43129e-30	2.16614e-28	-1.47021	0.436421	1	-0.0206547	0.000454032	0.0736684	-0.354372	9.78391e-06	0.00145282	-0.33183	1371	911	1112	3497	2695	4017	3321	3018	2840	4108	2658	4658	1.783	1.37	1.491	4.665	3.525	5.076	4.054	3.701	4.659	6.192	4.592	7.014	ENSMUST00000002979	ENSMUSG00000002900
ENSMUST00000003061	chr7	-	20341479	20355896	2429	3.31116e-56	2.4707e-54	2.01776	6.19641e-69	5.54051e-67	2.24123	1.22012e-46	6.99613e-45	1.89605	0.116527	1	0.169934	0.0493826	1	-0.141432	0.000206753	0.019238	-0.318434	2751	2518	2061	395	306	310	238	269	245	322	373	437	8.521	9.014	6.581	1.255	0.953	0.933	0.692	0.786	0.957	1.156	1.535	1.567	ENSMUST00000003061	ENSMUSG00000002980
ENSMUST00000168704	chr6	-	122677843	122692540	6253	1.9216e-51	1.26759e-49	2.03189	9.16529e-75	9.42909e-73	2.5893	1.03607e-54	7.28853e-53	2.1595	7.82669e-06	0.00631165	0.527939	0.626828	1	0.121773	3.85365e-05	0.00467473	-0.414638	21397	13249	16718	4734	3620	3869	3886	2672	1586	3995	2575	3366	25.745	18.423	20.737	5.841	4.379	4.522	4.388	3.031	2.407	5.57	4.115	4.688	ENSMUST00000168704	ENSMUSG00000003153
ENSMUST00000003397	chr9	-	21099900	21116777	1732	4.05208e-15	7.21602e-14	1.00104	3.52171e-31	1.16616e-29	1.44421	4.82344e-08	4.51169e-07	0.714843	0.00113636	0.388452	0.360836	0.00400284	0.331135	-0.28526	2.39741e-11	1.16252e-08	-0.661694	387	417	639	74	85	166	18	64	30	107	72	328	1.681	2.093	2.862	0.33	0.371	0.701	0.073	0.262	0.164	0.539	0.415	1.649	ENSMUST00000003397	ENSMUSG00000003309
ENSMUST00000108315	chr7	-	29078571	29087257	2618	1.06397e-136	3.69769e-134	-3.21251	4.03896e-139	1.24374e-136	-3.2619	2.90349e-191	2.06762e-188	-3.87865	0.398882	1	0.0088172	1.07323e-08	1.01222e-05	-0.584713	1.66131e-11	8.28024e-09	-0.592661	121	125	84	2998	2739	6824	3231	2518	5514	4776	3787	7988	0.348	0.415	0.249	8.835	7.914	19.052	8.713	6.823	19.984	15.903	14.455	26.574	ENSMUST00000108315	ENSMUSG00000003436
ENSMUST00000117301	chr17	-	35818511	35841544	3874	5.70648e-05	0.00036216	-0.50878	0.00764672	0.0289991	-0.36045	1.68143e-08	1.65436e-07	-0.704603	0.0707313	1	0.150311	0.0812822	1	-0.159673	0.000205538	0.0191447	-0.313626	368	435	280	750	842	722	615	734	442	668	768	932	0.715	0.976	0.561	1.494	1.644	1.362	1.121	1.344	1.083	1.503	1.981	2.095	ENSMUST00000117301	ENSMUSG00000003534
ENSMUST00000003754	chr8	-	112666438	112692106	1430	7.1589e-58	5.5529e-56	1.98385	1.06261e-84	1.33427e-82	2.39815	3.3474e-32	1.20783e-30	1.58221	0.0112578	1	0.319742	5.66792e-06	0.00224641	-0.40465	1.01458e-14	7.9275e-12	-0.738803	1130	841	1534	59	121	69	6	42	52	133	177	252	5.945	5.114	8.32	0.318	0.64	0.353	0.03	0.208	0.345	0.811	1.237	1.535	ENSMUST00000003754	ENSMUSG00000003657
ENSMUST00000111103	chr5	-	137217628	137359054	2781	2.24156e-42	1.17287e-40	-1.86438	2.42071e-46	1.28197e-44	-1.93757	1.60178e-25	4.55457e-24	-1.40112	0.665281	1	-0.0347376	5.76152e-06	0.00227838	0.482635	2.72943e-07	5.75241e-05	0.519403	271	378	351	2046	2786	2233	2062	3335	1625	1257	1791	935	0.733	1.182	0.979	5.676	7.578	5.869	5.235	8.507	5.544	3.94	6.436	2.928	ENSMUST00000111103	ENSMUSG00000004415
ENSMUST00000005019	chr3	+	87752587	87757298	931	6.20332e-15	1.09315e-13	-0.981202	9.17552e-11	1.11269e-09	-0.69948	7.48452e-24	1.98238e-22	-1.2709	0.087112	1	0.273349	0.0236984	0.811589	-0.237772	3.16172e-05	0.00395892	-0.519917	138	212	157	884	789	589	739	750	278	927	784	738	1.115	1.98	1.308	7.326	6.411	4.624	5.604	5.715	2.833	8.68	8.415	6.904	ENSMUST00000005019	ENSMUSG00000004885
ENSMUST00000090973	chr3	+	87775014	87784373	6126	0.723481	0.937849	0.00608444	0.00150125	0.00682736	0.46704	5.8354e-06	4.12457e-05	-0.630632	1.09906e-05	0.00851481	0.418352	2.20868e-07	0.000132498	-0.593161	7.44081e-24	1.47932e-20	-1.02344	643	822	703	548	844	1181	463	572	423	804	854	2014	0.79	1.167	0.89	0.69	1.042	1.409	0.534	0.662	0.655	1.144	1.393	2.863	ENSMUST00000090973	ENSMUSG00000004891
ENSMUST00000005279	chr14	+	99697909	99712624	1721	9.17128e-263	1.56027e-259	5.05358	0	5.11658e-306	5.50232	1.12746e-219	1.22363e-216	4.60998	0.00114534	0.390768	0.357423	1.38541e-05	0.00484811	-0.452846	6.44537e-16	5.8542e-13	-0.824341	22874	20009	23332	220	284	488	141	221	180	268	296	944	99.999	101.093	105.154	0.986	1.248	2.073	0.578	0.911	0.992	1.358	1.719	4.777	ENSMUST00000005279	ENSMUSG00000005148
ENSMUST00000112320	chr2	-	69031951	69044192	1527	1.42475e-09	1.64019e-08	-0.792141	4.72498e-12	6.28463e-11	-0.952809	0.0059909	0.0230655	-0.350508	0.325696	1	-0.150504	5.37991e-06	0.00214188	0.440024	9.94337e-09	2.97521e-06	0.592283	2206	1676	2275	3760	4690	4996	4616	5714	3571	2233	2875	2764	10.869	9.544	11.556	18.998	23.234	23.914	21.342	26.544	22.188	12.748	18.815	15.765	ENSMUST00000112320	ENSMUSG00000005233
ENSMUST00000005493	chr15	-	8584123	8660764	4163	0.161764	0.364971	-0.158366	0.64833	0.887194	0.0868144	4.04543e-06	2.92784e-05	-0.601974	0.0201156	1	0.21844	0.000191062	0.0373174	-0.396406	1.38924e-10	5.98984e-08	-0.624015	216	136	163	194	282	321	129	199	169	415	345	409	0.39	0.284	0.304	0.36	0.512	0.564	0.219	0.339	0.385	0.869	0.828	0.856	ENSMUST00000005493	ENSMUSG00000005360
ENSMUST00000031787	chr6	+	52263491	52268372	2877	2.2444e-09	2.5311e-08	-0.689832	2.67498e-07	2.25119e-06	-0.608111	8.48997e-20	1.86737e-18	-0.971942	0.22687	1	0.0919852	0.00676293	0.433108	-0.230273	3.26045e-05	0.00405633	-0.325536	6	4	1	66	24	225	79	27	110	105	25	350	0.016	0.012	0.003	0.177	0.063	0.572	0.194	0.067	0.363	0.318	0.087	1.06	ENSMUST00000031787	ENSMUSG00000005503
ENSMUST00000109560	chr13	+	83643032	83806684	6451	1.3613e-80	1.78673e-78	-2.11832	7.86365e-93	1.13633e-90	-2.28563	2.41326e-60	1.94879e-58	-1.81922	0.264362	1	-0.0993576	0.000591241	0.0883705	0.35062	2.58755e-06	0.000438855	0.453038	8	7	11	959	1082	805	1097	1379	589	652	547	439	0.009	0.009	0.013	1.147	1.269	0.912	1.201	1.516	0.866	0.881	0.847	0.593	ENSMUST00000109560	ENSMUSG00000005583
ENSMUST00000047762	chr18	+	11052507	11085633	3194	6.31626e-283	1.393e-279	-4.34209	8.5182425089174e-312	0	-4.57902	5.58727e-259	9.67877e-256	-3.97104	0.0190223	1	-0.160042	0.000534893	0.0823204	0.458777	3.02099e-09	1.01037e-06	0.618722	9	21	3	8113	7070	4424	9517	8869	3985	5679	4661	2366	0.021	0.057	0.007	19.597	16.745	10.124	21.037	19.697	11.838	15.5	14.583	6.452	ENSMUST00000047762	ENSMUSG00000005836
ENSMUST00000006367	chr7	+	138079716	138129174	2041	6.34794e-07	5.42875e-06	-0.59866	0.000145743	0.000816061	-0.481295	1.557e-30	5.35125e-29	-1.44672	0.0871333	1	0.119625	5.71248e-12	9.87754e-09	-0.75955	1.05216e-19	1.42625e-16	-0.883284	43	93	37	208	145	408	150	79	305	349	311	1002	0.159	0.396	0.141	0.786	0.537	1.461	0.519	0.275	1.418	1.491	1.523	4.276	ENSMUST00000006367	ENSMUSG00000006205
ENSMUST00000172821	chr19	-	59240676	59245626	2124	2.73921e-44	1.52572e-42	-1.55951	1.13718e-55	7.51751e-54	-1.74431	1.22761e-29	4.08361e-28	-1.22897	0.172101	1	-0.126788	0.00186014	0.201919	0.353804	2.87586e-06	0.000481816	0.485015	5	1	1	503	392	324	578	455	376	298	205	137	0.018	0.004	0.004	1.827	1.396	1.115	1.921	1.52	1.68	1.223	0.964	0.562	ENSMUST00000172821	ENSMUSG00000006270
ENSMUST00000084882	chr12	+	114378446	114383715	1437	4.44213e-11	5.87658e-10	0.924363	1.45988e-15	2.46533e-14	1.11019	0.000947122	0.00446243	0.469877	0.194985	1	0.145507	4.46742e-05	0.0123498	-0.4369	1.51242e-08	4.29554e-06	-0.587585	523	780	501	164	190	276	197	144	125	254	205	559	2.738	4.72	2.704	0.881	1	1.404	0.968	0.711	0.825	1.541	1.426	3.388	ENSMUST00000084882	ENSMUSG00000006356
ENSMUST00000127984	chr8	-	125152638	125223009	4047	2.44656e-07	2.20037e-06	-0.644989	9.98455e-08	8.84815e-07	-0.625268	1.60387e-30	5.50808e-29	-1.34559	0.993704	1	0.0371189	1.30476e-10	1.79782e-07	-0.610062	3.54642e-11	1.66116e-08	-0.647659	19	49	23	172	227	160	204	231	102	639	366	262	0.035	0.105	0.044	0.328	0.424	0.289	0.356	0.405	0.239	1.376	0.904	0.564	ENSMUST00000127984	ENSMUSG00000006362
ENSMUST00000006614	chr4	+	140857154	140885299	3913	0.148119	0.341854	-0.175383	0.0125842	0.0446583	-0.360518	0.602125	0.848543	0.00401306	0.194669	1	-0.162084	0.00840839	0.490082	0.179527	5.11531e-05	0.0059589	0.346467	1705	1066	895	1518	2300	1125	1713	2557	1059	980	1437	841	3.278	2.369	1.774	2.993	4.446	2.101	3.091	4.635	2.568	2.183	3.67	1.872	ENSMUST00000006614	ENSMUSG00000006445
ENSMUST00000105566	chr4	+	13678443	13820775	6090	5.41264e-18	1.13644e-16	-1.1959	1.55146e-39	6.7317e-38	-1.70276	6.82617e-23	1.72823e-21	-1.30266	1.30776e-06	0.00124072	-0.437745	0.33464	1	-0.0606689	6.39903e-05	0.00721023	0.388027	113	41	68	802	396	389	1732	552	395	906	315	293	0.14	0.059	0.087	1.016	0.492	0.467	2.008	0.643	0.615	1.297	0.517	0.419	ENSMUST00000105566	ENSMUSG00000006586
ENSMUST00000106729	chr7	-	116942203	117009193	3563	0.586916	0.845932	-0.0287399	0.102577	0.256191	0.118911	3.86825e-07	3.22522e-06	-0.781735	0.214752	1	0.126832	4.68555e-12	8.1821e-09	-0.670195	1.1421e-18	1.37153e-15	-0.802218	77	8	48	56	33	26	40	11	9	233	149	157	0.163	0.02	0.104	0.121	0.07	0.053	0.079	0.022	0.024	0.57	0.418	0.384	ENSMUST00000106729	ENSMUSG00000007279
ENSMUST00000007523	chr3	+	102931478	102973654	4972	7.13346e-100	1.39726e-97	2.64795	5.20931e-127	1.36899e-124	2.86841	8.99208e-78	1.10211e-75	2.36173	0.0659307	1	0.144477	0.00966593	0.527842	-0.311115	1.61359e-06	0.000285298	-0.461619	1831	1671	2019	29	76	92	17	53	24	52	78	199	2.771	2.922	3.15	0.045	0.116	0.135	0.024	0.076	0.046	0.091	0.157	0.349	ENSMUST00000007523	ENSMUSG00000007379
ENSMUST00000009143	chr2	-	172693512	172765822	3670	7.6468e-65	6.95505e-63	-2.25507	6.49491e-80	7.42882e-78	-2.47153	1.30848e-58	1.02183e-56	-2.1125	0.0362304	1	-0.181375	0.0872712	1	0.178444	8.31729e-05	0.0089115	0.362273	328	340	475	3901	3271	3948	4989	3977	3605	3198	2175	2801	0.672	0.806	1.004	8.201	6.742	7.863	9.598	7.687	9.32	7.596	5.922	6.647	ENSMUST00000009143	ENSMUSG00000008999
ENSMUST00000009219	chr11	-	4636894	4646781	2628	0.883018	1	0.0975118	0.115892	0.281589	0.21268	0.0534766	0.148162	-0.180202	0.0776015	1	0.102095	0.0112705	0.573677	-0.252981	6.8824e-06	0.00104717	-0.358976	564	491	576	425	670	703	455	500	417	514	716	811	1.615	1.625	1.7	1.248	1.929	1.955	1.222	1.35	1.506	1.705	2.723	2.688	ENSMUST00000009219	ENSMUSG00000009075
ENSMUST00000115598	chr16	-	18581805	18588113	1720	8.683e-217	9.12431e-214	-3.54981	1.48792e-222	1.37455e-219	-3.68822	4.70251e-186	3.13776e-183	-3.05957	0.933533	1	-0.0571556	3.40001e-05	0.00983047	0.553798	1.54733e-05	0.00215964	0.613116	13	3	5	3429	5422	1844	3095	5745	1469	2417	3301	705	0.057	0.015	0.023	15.381	23.846	7.836	12.704	23.694	8.103	12.25	19.179	3.57	ENSMUST00000115598	ENSMUSG00000009097
ENSMUST00000151224	chr2	-	26965899	26998011	2959	0.000822886	0.00411798	-0.440895	0.0254326	0.0816214	-0.340751	3.74708e-08	3.54539e-07	-0.684872	0.155098	1	0.100184	0.0386586	0.982462	-0.19998	0.000201811	0.018827	-0.304516	9	29	18	85	68	126	41	51	83	142	105	137	0.023	0.085	0.047	0.222	0.174	0.311	0.098	0.122	0.266	0.418	0.355	0.403	ENSMUST00000151224	ENSMUSG00000009216
ENSMUST00000010044	chr11	-	59061534	59104254	2761	0.0198622	0.0673373	-0.316202	0.82722	0.990546	-0.00665164	6.28679e-07	5.10586e-06	-0.629132	0.0113709	1	0.275192	0.00995693	0.536773	-0.268413	1.26418e-08	3.68405e-06	-0.555762	18	4	2	23	13	94	16	3	14	22	16	207	0.049	0.013	0.006	0.064	0.036	0.249	0.041	0.008	0.048	0.069	0.058	0.653	ENSMUST00000010044	ENSMUSG00000009900
ENSMUST00000168532	chr9	+	107301942	107431677	5810	1.43454e-07	1.32811e-06	0.654642	1.17048e-10	1.40586e-09	0.748729	0.0407555	0.11853	0.190594	0.277404	1	0.0710468	7.23814e-05	0.0178046	-0.429424	1.00754e-07	2.33524e-05	-0.503051	209	472	420	147	164	96	137	98	64	342	209	169	0.271	0.706	0.561	0.195	0.214	0.121	0.166	0.12	0.105	0.513	0.359	0.253	ENSMUST00000168532	ENSMUSG00000010066
ENSMUST00000012426	chr18	+	34701966	34707927	1746	6.16317e-38	2.78933e-36	-1.31875	3.05493e-12	4.11807e-11	-0.840325	1.88137e-65	1.74357e-63	-1.79303	6.48014e-11	1.04515e-07	0.457588	0.000300959	0.0529215	-0.392352	9.82083e-28	2.31218e-24	-0.86637	10	9	13	133	489	798	113	168	191	219	555	1094	0.043	0.045	0.058	0.588	2.119	3.341	0.457	0.683	1.038	1.093	3.177	5.457	ENSMUST00000012426	ENSMUSG00000012282
ENSMUST00000012540	chr6	+	122657585	122664651	2211	9.26403e-249	1.439e-245	4.64105	4.59481050632359e-322	1.38611599137699e-318	5.12783	1.93798e-210	1.90796e-207	4.31088	1.91586e-05	0.0138171	0.37932	0.000658565	0.0959134	-0.352755	6.2798e-17	6.34831e-14	-0.74819	12189	12589	12925	90	142	301	46	54	76	128	169	514	41.477	49.508	45.341	0.314	0.486	0.995	0.147	0.173	0.326	0.505	0.764	2.025	ENSMUST00000012540	ENSMUSG00000012396
ENSMUST00000012587	chr19	+	37450892	37496349	4819	0.0839983	0.220503	-0.210173	0.000735144	0.00358185	-0.449121	0.516584	0.779574	0.158551	0.0326313	1	-0.233722	0.00124954	0.155637	0.371556	3.10113e-08	8.23276e-06	0.607597	4452	3966	4874	5304	6249	6369	7260	7573	5328	3408	3972	4408	6.951	7.156	7.845	8.492	9.809	9.66	10.636	11.148	10.49	6.165	8.237	7.967	ENSMUST00000012587	ENSMUSG00000012443
ENSMUST00000013842	chr1	-	174126858	174136935	2501	2.23182e-32	8.38089e-31	-1.59193	9.84861e-32	3.31949e-30	-1.62011	7.51635e-50	4.68565e-48	-1.98955	0.495881	1	0.00901985	0.00157507	0.180454	-0.341631	7.44557e-05	0.00813713	-0.349475	163	402	245	1393	1373	2275	1461	1402	1671	1648	1460	2541	0.49	1.398	0.76	4.297	4.153	6.649	4.124	3.977	6.339	5.744	5.834	8.849	ENSMUST00000013842	ENSMUSG00000013698
ENSMUST00000014917	chr17	-	15504317	15512940	3581	5.96618e-103	1.24217e-100	-2.57095	2.2597e-87	2.9649e-85	-2.39078	1.61786e-169	8.32779e-167	-3.43979	0.000322863	0.154812	0.220099	1.23129e-11	1.99232e-08	-0.765821	9.80731e-27	2.2213e-23	-0.990366	21	35	60	759	716	4241	629	505	2802	1633	1450	5512	0.044	0.085	0.13	1.635	1.513	8.656	1.24	1	7.424	3.975	4.046	13.406	ENSMUST00000014917	ENSMUSG00000014773
ENSMUST00000015197	chr6	+	88148657	88157024	3241	0.0617305	0.172031	0.292402	0.127776	0.303504	0.405858	1.27894e-05	8.55513e-05	-0.60645	0.656197	1	0.0891094	6.36214e-15	1.55845e-11	-0.823947	6.34124e-14	4.57517e-11	-0.916858	171	158	319	271	69	129	302	164	28	777	266	292	0.397	0.424	0.763	0.645	0.161	0.291	0.658	0.359	0.082	2.09	0.82	0.785	ENSMUST00000015197	ENSMUSG00000015053
ENSMUST00000015234	chr2	-	25322228	25325362	901	4.18572e-165	2.16103e-162	-3.19037	5.44252e-138	1.64517e-135	-2.94827	4.75248e-197	3.65906e-194	-3.49437	0.000397465	0.183261	0.301426	0.0181577	0.724397	-0.208032	9.30647e-10	3.44053e-07	-0.513098	16	11	1	2361	3008	1839	1813	1981	1257	2823	2782	1841	0.134	0.106	0.009	20.217	25.255	14.918	14.207	15.597	13.237	27.314	30.856	17.796	ENSMUST00000015234	ENSMUSG00000015090
ENSMUST00000015771	chr2	-	180059837	180069404	3277	4.64008e-06	3.50654e-05	-0.656398	4.47855e-13	6.40628e-12	-0.775549	0.000209959	0.00113795	-0.504515	0.00783502	1	-0.0912514	0.307018	1	0.15944	0.000125098	0.0126036	0.252992	20	0	1	171	38	49	365	96	11	121	27	13	0.046	0	0.002	0.403	0.088	0.109	0.786	0.208	0.032	0.322	0.082	0.035	ENSMUST00000015771	ENSMUSG00000015627
ENSMUST00000015791	chr2	-	179911077	179960564	11388	6.41018e-43	3.42426e-41	1.80199	5.20655e-68	4.54548e-66	2.35032	3.21784e-37	1.36023e-35	1.61878	1.31622e-05	0.00994638	0.485457	0.134234	1	-0.183977	8.70745e-10	3.25267e-07	-0.683343	7316	3943	2858	908	1096	1317	755	835	383	900	904	1454	4.833	3.011	1.947	0.615	0.728	0.845	0.468	0.52	0.319	0.689	0.793	1.112	ENSMUST00000015791	ENSMUSG00000015647
ENSMUST00000058210	chr6	-	137425765	137597806	4567	6.49404e-27	2.01995e-25	1.38805	4.31726e-31	1.42673e-29	1.47778	1.43062e-15	2.50113e-14	0.996214	0.513671	1	0.0561204	0.000572482	0.0865941	-0.381205	1.87318e-05	0.00254109	-0.439889	1398	988	1269	221	306	293	185	266	251	353	328	471	2.303	1.881	2.155	0.373	0.507	0.469	0.286	0.413	0.521	0.674	0.718	0.898	ENSMUST00000058210	ENSMUSG00000015766
ENSMUST00000016172	chr15	-	85729187	85864207	11050	7.88649e-13	1.19887e-11	1.00896	1.09726e-19	2.32343e-18	1.20183	1.25948e-06	9.80886e-06	0.633393	0.0263905	1	0.166582	0.00220549	0.224976	-0.368652	3.63087e-08	9.54001e-06	-0.539274	2543	1844	2168	782	1168	1152	809	981	547	1174	982	1397	1.731	1.451	1.522	0.546	0.8	0.762	0.517	0.63	0.47	0.926	0.888	1.101	ENSMUST00000016172	ENSMUSG00000016028
ENSMUST00000016902	chr15	+	83357291	83375065	943	4.52903e-11	5.98711e-10	-0.641242	2.66429e-13	3.87664e-12	-0.83917	6.53522e-05	0.000388335	-0.530115	0.512207	1	-0.156906	0.00248627	0.245385	0.119981	0.000161964	0.015716	0.283486	28	13	13	275	261	55	205	361	75	76	122	64	0.223	0.12	0.107	2.25	2.094	0.426	1.535	2.716	0.755	0.703	1.293	0.591	ENSMUST00000016902	ENSMUSG00000016758
ENSMUST00000171496	chr15	-	83433012	83555451	7824	7.93425e-57	6.00828e-55	-1.77596	4.27386e-60	3.11784e-58	-1.92184	1.5459e-86	2.32284e-84	-2.27443	0.722185	1	-0.0839343	0.000692174	0.0994127	-0.409391	0.000106028	0.0110237	-0.321465	7	20	11	631	382	1148	633	483	870	725	512	1402	0.007	0.022	0.011	0.622	0.369	1.072	0.571	0.438	1.055	0.808	0.654	1.561	ENSMUST00000171496	ENSMUSG00000016763
ENSMUST00000088585	chr1	+	12708625	12850452	4608	1.89145e-08	1.93559e-07	-0.751364	6.81437e-08	6.17015e-07	-0.79481	2.74788e-16	5.01173e-15	-1.143	0.615881	1	-0.0268755	0.0014046	0.167497	-0.372172	0.000155322	0.0151372	-0.343519	4031	2530	2843	5323	4829	8987	5795	5124	6736	5802	5090	9690	6.582	4.774	4.785	8.912	7.928	14.255	8.879	7.888	13.87	10.976	11.038	18.315	ENSMUST00000088585	ENSMUSG00000016918
ENSMUST00000017597	chr11	-	77694116	77707598	1998	1.24494e-69	1.27516e-67	2.19529	1.20336e-88	1.61157e-86	2.43529	3.27401e-54	2.27306e-52	1.98635	0.0864621	1	0.174275	0.0145901	0.652945	-0.227506	9.40075e-06	0.00140057	-0.408745	1513	1593	1934	112	99	162	77	103	47	146	170	205	5.697	6.933	7.508	0.432	0.375	0.593	0.272	0.366	0.223	0.637	0.85	0.894	ENSMUST00000017597	ENSMUSG00000017453
ENSMUST00000063750	chr14	-	17263355	17407986	3034	2.73785e-72	2.97128e-70	-2.03431	4.24551e-85	5.36068e-83	-2.15808	3.75526e-50	2.35568e-48	-1.61973	0.161788	1	-0.0624423	9.51128e-05	0.0221307	0.446805	5.11467e-08	1.28536e-05	0.511272	19	4	13	869	1275	562	1055	1563	389	598	600	266	0.047	0.011	0.033	2.21	3.179	1.354	2.455	3.654	1.216	1.718	1.976	0.764	ENSMUST00000063750	ENSMUSG00000017491
ENSMUST00000017836	chr11	+	80114413	80169457	3736	0.0381781	0.116182	-0.323852	0.238785	0.482361	-0.202384	3.35567e-06	2.46096e-05	-0.661749	0.265849	1	0.112874	0.00706049	0.442375	-0.292576	5.00587e-05	0.00584283	-0.410204	21	46	2	54	78	75	55	34	46	105	79	165	0.042	0.107	0.004	0.112	0.158	0.147	0.104	0.065	0.117	0.245	0.211	0.385	ENSMUST00000017836	ENSMUSG00000017692
ENSMUST00000018313	chr15	-	78586311	78603905	1865	0.000186522	0.00107222	0.461745	1.05002e-06	8.20945e-06	0.608016	0.128061	0.298171	0.192019	0.393323	1	0.113609	0.00876906	0.499025	-0.252633	0.000129444	0.0129902	-0.371213	107	54	82	11	14	23	5	17	1	31	40	61	0.432	0.252	0.341	0.046	0.057	0.09	0.019	0.065	0.005	0.145	0.214	0.285	ENSMUST00000018313	ENSMUSG00000018169
ENSMUST00000018361	chr11	+	62945013	62973049	1800	4.955e-65	4.52516e-63	-1.98006	2.58193e-89	3.50181e-87	-2.28513	1.53807e-45	8.57097e-44	-1.5929	0.00363308	0.828482	-0.233062	0.000565083	0.0856954	0.419765	4.77085e-11	2.20013e-08	0.658254	1	21	2	1147	564	486	1494	870	533	497	299	424	0.004	0.101	0.009	4.916	2.37	1.973	5.86	3.429	2.81	2.407	1.66	2.052	ENSMUST00000018361	ENSMUSG00000018217
ENSMUST00000018407	chr5	+	120284671	120335227	3941	4.95354e-56	3.68541e-54	-1.74024	1.49984e-70	1.39052e-68	-1.93551	1.47366e-30	5.06669e-29	-1.24613	0.0521049	1	-0.139704	7.38047e-07	0.000376212	0.508541	1.44913e-12	8.41865e-10	0.650845	13	16	29	1133	825	388	1457	975	349	638	318	125	0.025	0.035	0.057	2.218	1.584	0.72	2.61	1.755	0.84	1.411	0.806	0.276	ENSMUST00000018407	ENSMUSG00000018263
ENSMUST00000018506	chr11	-	106849942	106860855	2054	0.785177	0.971156	-0.0261593	0.10196	0.255037	-0.174112	1.72639e-05	0.000112826	0.691118	0.0773176	1	-0.141728	1.46167e-09	1.67399e-06	0.710989	5.43066e-16	5.06101e-13	0.852171	5336	4479	5324	5422	5785	6360	6070	7356	5802	2402	3212	3602	19.546	18.961	20.104	20.366	21.306	22.632	20.864	25.404	26.801	10.195	15.627	15.273	ENSMUST00000018506	ENSMUSG00000018362
ENSMUST00000079719	chr5	+	120120677	120134570	4982	4.39957e-140	1.63392e-137	3.4886	2.22736e-113	4.65715e-111	3.1531	3.64385e-163	1.72759e-160	3.76352	0.00104807	0.370996	-0.335145	0.0544967	1	0.212323	6.69718e-08	1.6326e-05	0.558501	9865	6393	6956	717	176	324	1155	334	305	529	84	160	14.898	11.158	10.83	1.11	0.267	0.475	1.637	0.476	0.581	0.926	0.168	0.28	ENSMUST00000079719	ENSMUSG00000018604
ENSMUST00000076700	chr11	+	11586215	11672929	5163	0.0552827	0.157088	-0.310785	0.254227	0.50343	0.129081	5.13443e-22	1.2475e-20	-1.27411	0.000106135	0.062766	0.384126	1.55817e-17	4.50516e-14	-0.856148	2.86517e-44	1.22064e-40	-1.25715	39	12	32	105	46	70	26	6	10	484	227	236	0.057	0.02	0.048	0.157	0.067	0.099	0.036	0.008	0.018	0.817	0.439	0.398	ENSMUST00000076700	ENSMUSG00000018654
ENSMUST00000018966	chr19	-	42272460	42276742	1900	8.27599e-108	1.88092e-105	-2.34198	7.63308e-129	2.08147e-126	-2.61701	2.70724e-75	3.1245e-73	-1.86647	0.0254144	1	-0.20615	6.81615e-07	0.000354621	0.508051	1.83316e-13	1.24719e-10	0.71844	22	37	13	1713	2720	625	1604	3837	484	997	1407	247	0.087	0.169	0.053	6.956	10.829	2.404	5.96	14.325	2.417	4.574	7.4	1.132	ENSMUST00000018966	ENSMUSG00000018822
ENSMUST00000108920	chr11	+	53583515	53590825	2137	9.32943e-18	1.93605e-16	1.15894	1.95014e-24	5.09085e-23	1.34456	2.72837e-11	3.50153e-10	0.954275	0.161537	1	0.13814	0.017053	0.704695	-0.21421	6.4416e-05	0.00725363	-0.357824	630	530	830	161	154	160	151	99	80	209	129	290	2.218	2.156	3.012	0.581	0.545	0.547	0.499	0.329	0.355	0.853	0.603	1.182	ENSMUST00000108920	ENSMUSG00000018899
ENSMUST00000019068	chr11	-	70157653	70165533	2409	1.35522e-79	1.72797e-77	-2.22097	2.17863e-40	9.71129e-39	-1.64402	4.43068e-155	1.83929e-152	-3.06641	1.00393e-11	1.74618e-08	0.573448	5.13093e-15	1.27457e-11	-0.737068	3.38382e-54	2.63249e-50	-1.32744	11	0	5	416	559	1653	273	218	595	1127	695	2940	0.034	0	0.016	1.332	1.755	5.015	0.8	0.642	2.343	4.078	2.883	10.629	ENSMUST00000019068	ENSMUSG00000018924
ENSMUST00000115449	chr18	-	47404908	47528522	6815	4.75335e-118	1.30431e-115	-3.11409	2.04155e-123	5.06372e-121	-3.2657	3.46721e-150	1.37585e-147	-3.55731	0.924463	1	-0.108481	0.000252975	0.0464967	-0.389845	0.000122228	0.0123422	-0.279951	270	263	343	3855	4818	9495	5316	5136	6829	6009	4864	9372	0.298	0.336	0.39	4.364	5.348	10.183	5.507	5.346	9.508	7.687	7.132	11.977	ENSMUST00000115449	ENSMUSG00000019647
ENSMUST00000064225	chr10	+	4424140	4520878	8191	1.23509e-07	1.15169e-06	-0.656875	0.00406551	0.0166355	-0.42025	6.36838e-12	8.62333e-11	-0.866427	0.00330335	0.777269	0.22184	0.168001	1	-0.166204	4.44208e-06	0.000718	-0.397298	37	22	55	157	247	243	109	97	129	157	199	338	0.034	0.023	0.052	0.148	0.228	0.217	0.094	0.084	0.149	0.167	0.243	0.359	ENSMUST00000064225	ENSMUSG00000019775
ENSMUST00000019998	chr10	+	18564876	18576879	1901	0.346291	0.621352	-0.0832601	0.140632	0.326871	0.202785	0.00576076	0.0222871	-0.340541	0.00323549	0.772571	0.25302	0.0367641	0.967989	-0.227591	7.75868e-08	1.87098e-05	-0.490482	119	113	121	179	104	230	59	121	64	197	101	339	0.471	0.517	0.494	0.726	0.414	0.884	0.219	0.452	0.319	0.903	0.531	1.553	ENSMUST00000019998	ENSMUSG00000019851
ENSMUST00000020024	chr10	+	57504686	57508256	804	2.07149e-12	3.05919e-11	-0.896077	0.000305818	0.00161249	-0.453095	1.67688e-24	4.56773e-23	-1.14683	0.000245819	0.124824	0.406359	0.00688201	0.436036	-0.196113	4.62246e-12	2.53712e-09	-0.619643	0	0	17	79	101	270	35	77	50	66	148	420	0	0	0.164	0.758	0.95	2.455	0.307	0.679	0.59	0.716	1.84	4.55	ENSMUST00000020024	ENSMUSG00000019874
ENSMUST00000092623	chr10	-	29172914	29255673	2394	1.53543e-141	5.84817e-139	-2.82796	6.91369e-153	2.57051e-150	-2.92954	3.56911e-220	3.94475e-217	-3.64945	0.74268	1	-0.031599	1.77473e-12	3.41306e-09	-0.706272	2.80774e-14	2.10205e-11	-0.673565	1	5	3	923	671	3459	1233	644	2823	1970	1182	4711	0.003	0.018	0.01	2.975	2.12	10.561	3.636	1.908	11.188	7.174	4.934	17.139	ENSMUST00000092623	ENSMUSG00000019880
ENSMUST00000020071	chr10	+	50615456	50708958	7355	2.73137e-20	6.43178e-19	-1.063	3.46951e-31	1.1493e-29	-1.21996	4.41541e-10	5.10614e-09	-0.700165	0.181214	1	-0.113775	0.000796386	0.111298	0.366545	1.79505e-07	3.93133e-05	0.482722	5	2	4	51	84	498	44	188	534	31	74	155	0.005	0.002	0.004	0.053	0.086	0.495	0.042	0.181	0.689	0.037	0.101	0.184	ENSMUST00000020071	ENSMUSG00000019913
ENSMUST00000020099	chr10	-	68799382	68815686	2886	0.000264222	0.00146946	-0.472483	7.45123e-06	5.20007e-05	-0.542233	0.538736	0.799012	0.15166	0.316163	1	-0.0569716	1.03156e-08	9.94191e-06	0.625769	2.9907e-12	1.67752e-09	0.684711	3457	2986	3889	5297	5910	5863	5827	6806	5010	2679	3180	3322	9.012	8.996	10.452	14.161	15.491	14.849	14.255	16.729	16.471	8.092	11.011	10.025	ENSMUST00000020099	ENSMUSG00000019942
ENSMUST00000105283	chr10	+	99478263	99563047	5645	1.78645e-143	7.07587e-141	-3.18372	1.86059e-157	7.1223e-155	-3.33751	4.22693e-100	8.15342e-98	-2.59967	0.387263	1	-0.0850668	7.6765e-10	9.148e-07	0.641871	3.02952e-13	2.01491e-10	0.727718	62	36	81	3032	3008	4063	3729	3705	2942	1826	1494	1738	0.083	0.055	0.111	4.144	4.031	5.261	4.664	4.656	4.945	2.82	2.645	2.681	ENSMUST00000105283	ENSMUSG00000019966
ENSMUST00000164659	chr10	+	21698477	21719704	2602	1.06218e-89	1.70939e-87	2.75465	2.33459e-114	4.97898e-112	3.01311	3.90454e-65	3.5872e-63	2.29111	0.00186732	0.549401	0.222384	1.59127e-05	0.00543901	-0.452176	9.59169e-15	7.52742e-12	-0.679602	9365	7531	7286	592	501	1677	521	422	926	680	698	2232	27.079	25.166	21.719	1.755	1.457	4.711	1.414	1.15	3.377	2.278	2.681	7.471	ENSMUST00000164659	ENSMUSG00000019970
ENSMUST00000020156	chr10	-	20844735	20880790	3777	4.985e-51	3.25589e-49	1.89447	1.07778e-75	1.1313e-73	2.18981	8.29463e-22	1.99808e-20	1.28134	0.0203243	1	0.217649	9.18525e-09	9.00001e-06	-0.593187	4.37031e-19	5.54596e-16	-0.820154	783	622	1191	54	69	38	24	19	12	256	140	134	1.56	1.432	2.446	0.11	0.138	0.074	0.045	0.036	0.03	0.591	0.37	0.309	ENSMUST00000020156	ENSMUSG00000019982
ENSMUST00000020161	chr10	-	24635013	24647276	1476	3.4834e-19	7.77231e-18	-1.08389	7.25311e-13	1.02145e-11	-0.895627	8.40462e-31	2.91921e-29	-1.32492	0.0485814	1	0.189631	0.0341998	0.947224	-0.183432	1.51252e-05	0.00212009	-0.380789	25	0	2	296	262	170	81	285	113	174	358	333	0.127	0	0.011	1.547	1.343	0.842	0.387	1.37	0.726	1.028	2.424	1.965	ENSMUST00000020161	ENSMUSG00000019987
ENSMUST00000020289	chr10	-	60782404	60846271	4274	1.15671e-12	1.73666e-11	0.95553	1.80896e-20	3.95389e-19	1.25006	5.4024e-10	6.1903e-09	0.779057	0.0108294	1	0.260522	0.198023	1	-0.171584	6.68705e-05	0.00748761	-0.439998	2265	2226	2630	979	1140	1323	778	963	783	924	890	1490	3.987	4.529	4.773	1.767	2.018	2.263	1.285	1.598	1.738	1.885	2.081	3.036	ENSMUST00000020289	ENSMUSG00000020092
ENSMUST00000068264	chr11	-	18780432	18918961	3428	1.5282e-149	6.36341e-147	-3.20798	5.16024e-177	2.58821e-174	-3.49801	2.61867e-121	7.06253e-119	-2.79247	0.00873854	1	-0.226662	2.26351e-05	0.00710349	0.472948	1.78368e-12	1.02293e-09	0.700931	103	42	56	3980	3973	3244	5563	4878	2747	2602	2342	1731	0.226	0.107	0.127	8.958	8.767	6.917	11.457	10.094	7.603	6.617	6.827	4.398	ENSMUST00000068264	ENSMUSG00000020160
ENSMUST00000020403	chr10	+	110357234	110376678	994	0.0041898	0.0174303	0.393638	0.0434301	0.127584	0.309539	3.06181e-07	2.59231e-06	0.666348	0.256478	1	-0.0824595	0.00387978	0.326624	0.265021	3.68224e-05	0.00449126	0.347882	2977	2057	2996	2825	2199	1548	3083	2491	1368	1758	1324	1212	22.533	17.994	23.378	21.927	16.735	11.383	21.898	17.777	13.058	15.418	13.311	10.619	ENSMUST00000020403	ENSMUSG00000020186
ENSMUST00000140901	chr10	-	80828966	80841261	3057	0.170534	0.379835	0.173922	0.217211	0.450605	0.14547	6.1227e-06	4.31275e-05	0.62485	0.86428	1	-0.0283723	4.91332e-05	0.0132908	0.43659	1.08523e-05	0.00159187	0.463974	2597	2068	2405	2295	2290	2249	2365	2390	1889	1167	1292	1554	6.392	5.882	6.102	5.792	5.667	5.377	5.462	5.546	5.863	3.328	4.223	4.427	ENSMUST00000140901	ENSMUSG00000020235
ENSMUST00000109303	chr11	-	40514889	40546939	4034	0.00779722	0.0300617	0.294847	0.17804	0.390469	0.116638	6.23344e-08	5.75113e-07	0.707909	0.0788027	1	-0.165284	0.000284134	0.0507286	0.412631	2.67628e-08	7.16871e-06	0.579199	6557	4272	6511	4587	5364	4935	6394	5748	4173	2729	3318	3389	12.229	9.208	12.519	8.773	10.059	8.942	11.191	10.108	9.815	5.897	8.219	7.317	ENSMUST00000109303	ENSMUSG00000020330
ENSMUST00000093165	chr11	-	46007359	46125852	6426	0.694936	0.917171	-0.142427	0.287185	0.547187	0.0631208	0.010575	0.0377985	-0.433997	0.0640688	1	0.190879	0.0080972	0.480196	-0.263788	2.66838e-06	0.000451281	-0.459905	655	866	970	797	918	1250	768	1054	498	963	963	1348	0.767	1.172	1.171	0.957	1.081	1.422	0.844	1.164	0.735	1.306	1.498	1.827	ENSMUST00000093165	ENSMUSG00000020340
ENSMUST00000020655	chr11	-	51626956	51671155	6273	0.0256852	0.0835852	0.324832	0.000257082	0.00137409	0.537361	0.646093	0.880502	0.0452886	0.0886836	1	0.186063	0.025676	0.840114	-0.26485	4.06464e-05	0.00489428	-0.457517	1105	706	738	645	718	730	512	628	490	686	618	966	1.325	0.979	0.913	0.793	0.866	0.851	0.576	0.71	0.741	0.953	0.985	1.341	ENSMUST00000020655	ENSMUSG00000020387
ENSMUST00000093369	chr11	-	4838756	4848067	3994	1.54348e-38	7.14111e-37	1.53321	1.15561e-53	7.28045e-52	1.73649	9.42636e-25	2.59435e-23	1.35945	0.147166	1	0.140735	0.0103742	0.550287	-0.197465	6.27795e-06	0.000965881	-0.344459	499	509	401	10	6	42	4	6	8	7	35	103	0.94	1.108	0.779	0.019	0.011	0.077	0.007	0.011	0.019	0.015	0.088	0.225	ENSMUST00000093369	ENSMUSG00000020396
ENSMUST00000020692	chr1	-	135971746	135975697	2743	0.000422053	0.00225074	0.507691	1.4241e-07	1.24082e-06	0.774837	0.254415	0.494265	0.224575	0.042592	1	0.232305	0.00231345	0.23289	-0.274777	1.17291e-07	2.69064e-05	-0.514491	904	871	1237	737	599	745	646	414	495	900	616	946	2.48	2.761	3.498	2.073	1.652	1.985	1.663	1.071	1.712	2.86	2.244	3.004	ENSMUST00000020692	ENSMUSG00000020423
ENSMUST00000020702	chr11	-	7106088	7113900	2421	6.19407e-05	0.000390386	-0.564382	0.712704	0.927841	0.0748467	1.68742e-11	2.20424e-10	-0.912632	4.56673e-08	5.26105e-05	0.580534	0.00322782	0.293297	-0.304272	2.30531e-19	2.96756e-16	-0.906034	148	161	138	264	266	643	167	139	132	258	227	978	0.46	0.578	0.442	0.841	0.831	1.941	0.487	0.407	0.517	0.929	0.937	3.518	ENSMUST00000020702	ENSMUSG00000020427
ENSMUST00000051395	chr11	-	86902654	86922210	3824	0.079543	0.21111	-0.228935	0.00743176	0.0282946	-0.359107	0.204746	0.422878	0.22632	0.258505	1	-0.114552	6.17548e-05	0.0156715	0.450026	9.99169e-08	2.32487e-05	0.567534	1939	1413	2321	2453	2591	2768	2870	3181	2174	1364	1573	1715	3.815	3.213	4.708	4.949	5.126	5.291	5.299	5.901	5.394	3.11	4.111	3.906	ENSMUST00000051395	ENSMUSG00000020493
ENSMUST00000021028	chr11	+	104469313	104531790	5784	0.163692	0.368284	0.103984	0.138196	0.32263	0.103887	0.00336353	0.0139052	-0.472402	0.997088	1	-0.00256252	2.89891e-08	2.38917e-05	-0.515828	7.24209e-09	2.25363e-06	-0.512711	48	9	41	19	13	13	13	10	19	171	38	66	0.062	0.014	0.055	0.025	0.017	0.016	0.016	0.012	0.031	0.258	0.066	0.099	ENSMUST00000021028	ENSMUSG00000020689
ENSMUST00000021066	chr11	-	107593670	107655871	3500	2.94234e-07	2.61637e-06	-0.657767	0.000282839	0.00150055	-0.530918	5.86401e-18	1.17287e-16	-1.11897	0.0465529	1	0.128087	0.000551858	0.0842694	-0.399823	7.99915e-09	2.45085e-06	-0.532846	42	30	54	113	182	368	111	123	194	236	192	543	0.09	0.075	0.12	0.249	0.393	0.769	0.224	0.249	0.526	0.588	0.548	1.351	ENSMUST00000021066	ENSMUSG00000020723
ENSMUST00000106554	chr11	-	115110482	115128557	4895	0.289548	0.552733	-0.18962	0.183373	0.399169	-0.161764	4.98537e-09	5.21493e-08	-0.759186	0.825018	1	0.0288043	1.05624e-08	1.00697e-05	-0.519546	1.28034e-08	3.72509e-06	-0.549209	239	218	252	221	246	525	374	198	412	567	379	825	0.367	0.387	0.399	0.348	0.38	0.784	0.539	0.287	0.799	1.01	0.774	1.468	ENSMUST00000106554	ENSMUSG00000020734
ENSMUST00000021083	chr11	-	115358666	115375701	1375	0.0167883	0.0583434	-0.31065	0.00073828	0.00359539	-0.450413	0.658986	0.888517	0.0562825	0.222232	1	-0.129597	0.000149725	0.0312508	0.367628	2.29965e-07	4.89856e-05	0.498535	2120	2144	2237	3200	3379	2975	3700	4074	2329	1858	1882	2127	11.6	13.558	12.619	17.955	18.59	15.814	18.998	21.018	16.071	11.78	13.678	13.473	ENSMUST00000021083	ENSMUSG00000020737
ENSMUST00000021277	chr11	+	68859153	68865166	1950	0.00292659	0.0127441	-0.403398	0.00013365	0.000752633	-0.511946	0.564091	0.820527	-0.00319385	0.32948	1	-0.0986757	0.00126638	0.157068	0.392915	1.28465e-05	0.00183451	0.492045	1261	943	1445	2034	1815	2049	2209	2226	1722	1014	1275	1420	4.865	4.205	5.748	8.048	7.041	7.68	7.998	8.098	8.379	4.533	6.534	6.342	ENSMUST00000021277	ENSMUSG00000020897
ENSMUST00000068031	chr11	-	98854256	98885503	5221	0.827312	0.988571	-0.0165091	0.146277	0.336611	-0.225568	0.066826	0.177911	0.241802	0.0261649	1	-0.209331	0.0253385	0.83376	0.265135	4.34234e-06	0.000702514	0.475548	22952	14547	23350	19563	23468	24225	24488	29338	21507	13752	16231	18409	33.075	24.227	34.689	28.909	34.003	33.914	33.114	39.861	39.084	22.962	31.067	30.709	ENSMUST00000068031	ENSMUSG00000020914
ENSMUST00000166101	chr12	-	77697116	77811010	8084	0.000164662	0.00095659	0.427268	5.15977e-15	8.43111e-14	0.941403	0.109267	0.263698	-0.256753	2.34323e-05	0.0166288	0.439343	1.26273e-11	2.00638e-08	-0.631416	1.08012e-33	2.97332e-30	-1.08827	449	348	228	133	116	277	49	75	50	454	336	480	0.418	0.374	0.219	0.127	0.109	0.25	0.043	0.066	0.059	0.49	0.415	0.517	ENSMUST00000166101	ENSMUSG00000021061
ENSMUST00000102745	chr12	+	112680679	112693229	3762	0.000176751	0.00102141	-0.359197	0.000103069	0.000594226	-0.447355	2.06688e-22	5.11078e-21	-1.07385	0.934593	1	-0.066812	2.0039e-09	2.1952e-06	-0.627949	1.32774e-09	4.68586e-07	-0.557366	18	9	8	129	104	16	90	124	31	383	221	105	0.036	0.021	0.016	0.265	0.209	0.031	0.169	0.234	0.078	0.888	0.587	0.243	ENSMUST00000102745	ENSMUSG00000021281
ENSMUST00000021787	chr13	-	40811043	40825787	3089	4.19886e-08	4.13097e-07	0.773856	7.79012e-16	1.33863e-14	1.0521	0.310402	0.567376	0.196864	0.0146454	1	0.222628	3.38394e-08	2.67474e-05	-0.541758	8.62712e-18	9.24349e-15	-0.773798	363	353	335	139	79	137	75	47	49	473	119	237	0.884	0.994	0.841	0.347	0.193	0.324	0.171	0.108	0.151	1.335	0.385	0.668	ENSMUST00000021787	ENSMUSG00000021359
ENSMUST00000021802	chr13	+	46597216	46745011	3074	3.64695e-132	1.17382e-129	-2.9975	2.46473e-156	9.37562e-154	-3.22252	1.79991e-118	4.74078e-116	-2.79028	0.030244	1	-0.160073	0.0170413	0.704695	0.275899	2.74636e-06	0.000463156	0.437085	18	26	57	2892	2110	2272	3633	2822	1905	2014	1457	1521	0.044	0.074	0.144	7.258	5.192	5.402	8.344	6.512	5.88	5.712	4.737	4.309	ENSMUST00000021802	ENSMUSG00000021373
ENSMUST00000021921	chr13	-	63612840	63666828	4305	2.15137e-07	1.95229e-06	0.659754	8.2843e-12	1.08491e-10	0.883829	0.000414343	0.00210913	0.49404	0.0415286	1	0.202775	0.0285397	0.879529	-0.168659	1.18231e-05	0.00170883	-0.374753	3330	2212	3228	1679	1879	1955	1515	1655	1206	2100	1448	2108	5.82	4.468	5.816	3.009	3.302	3.319	2.485	2.727	2.658	4.252	3.361	4.265	ENSMUST00000021921	ENSMUSG00000021466
ENSMUST00000021970	chr13	-	56390007	56397912	1823	0.0572216	0.161506	-0.150275	0.000144378	0.000808942	-0.472419	0.692316	0.912762	-0.0841956	0.0389733	1	-0.271338	0.0631932	1	0.0680728	3.29939e-05	0.00409406	0.351861	14	37	28	90	106	15	115	196	43	44	25	24	0.058	0.176	0.119	0.381	0.44	0.06	0.445	0.763	0.224	0.21	0.137	0.115	ENSMUST00000021970	ENSMUSG00000021508
ENSMUST00000022108	chr13	+	89680240	89751437	5055	3.49291e-20	8.18303e-19	-1.02333	1.02574e-34	3.85084e-33	-1.31099	3.21331e-18	6.5112e-17	-0.888869	0.00411444	0.88695	-0.227414	0.39573	1	0.157238	0.000101311	0.0105732	0.392658	4	1	5	260	218	119	466	349	123	196	173	59	0.006	0.002	0.008	0.397	0.326	0.172	0.651	0.49	0.231	0.338	0.342	0.102	ENSMUST00000022108	ENSMUSG00000021613
ENSMUST00000068603	chr13	-	96397131	96661877	5771	0.60887	0.859305	-0.000137	0.658564	0.89357	-0.0736465	0.00495122	0.0195365	-0.451965	0.964689	1	-0.0678058	2.67592e-05	0.00809523	-0.423645	1.86007e-05	0.00252522	-0.355553	1902	1257	1666	1282	1508	2335	1486	1571	1874	2031	1843	2402	2.48	1.894	2.239	1.714	1.977	2.957	1.818	1.931	3.081	3.068	3.191	3.625	ENSMUST00000068603	ENSMUSG00000021676
ENSMUST00000022185	chr13	-	96281686	96295195	2754	3.19323e-34	1.27868e-32	1.50713	1.9818e-57	1.36749e-55	1.93271	7.48883e-21	1.73574e-19	1.22825	0.000636313	0.253854	0.347637	0.00052301	0.0812002	-0.283791	1.49995e-13	1.02438e-10	-0.645444	1495	1394	1003	145	166	382	114	90	123	161	260	587	4.084	4.401	2.825	0.406	0.456	1.014	0.292	0.232	0.424	0.51	0.943	1.856	ENSMUST00000022185	ENSMUSG00000021678
ENSMUST00000051594	chr13	+	109106525	109179779	2563	0.0502729	0.145494	-0.278075	9.79684e-05	0.00056682	-0.548455	0.897891	1	0.0689025	0.0209735	1	-0.243227	0.00633963	0.419666	0.33181	1.25504e-07	2.86801e-05	0.579897	526	633	592	872	872	881	1002	1153	1050	421	587	620	1.544	2.147	1.792	2.625	2.574	2.512	2.76	3.191	3.887	1.432	2.289	2.107	ENSMUST00000051594	ENSMUSG00000021697
ENSMUST00000022212	chr13	+	111185251	111191052	2802	0.27457	0.533903	0.197771	0.00821744	0.0309082	0.260038	0.138709	0.316912	-0.204396	0.0572084	1	0.0594821	0.00134688	0.162816	-0.374981	1.00185e-07	2.32808e-05	-0.435101	754	537	847	670	472	913	482	465	613	826	676	973	2.025	1.666	2.345	1.845	1.274	2.382	1.214	1.177	2.076	2.57	2.411	3.024	ENSMUST00000022212	ENSMUSG00000021701
ENSMUST00000022246	chr13	+	119503505	119580922	4114	5.24445e-33	2.01774e-31	-1.56303	4.31291e-49	2.4503e-47	-1.88845	5.81938e-20	1.29005e-18	-1.1989	0.00291604	0.733756	-0.279072	9.71178e-05	0.0224491	0.385983	8.77051e-13	5.26616e-10	0.669849	359	204	222	1713	1644	1647	2360	2097	1798	1166	851	891	0.657	0.431	0.419	3.212	3.023	2.926	4.05	3.616	4.147	2.471	2.067	1.886	ENSMUST00000022246	ENSMUSG00000021732
ENSMUST00000118466	chr14	-	41807028	41827077	1567	8.28327e-05	0.000510074	-0.504086	6.60519e-09	6.66761e-08	-0.63361	0.601114	0.847536	0.0427065	0.0154168	1	-0.121168	3.84866e-06	0.00159213	0.541385	5.85801e-13	3.66496e-10	0.663435	2877	1919	2668	5283	4618	2965	6064	6424	2385	3402	2641	1441	13.813	10.648	13.206	26.011	22.293	13.83	27.322	29.081	14.441	18.926	16.842	8.009	ENSMUST00000118466	ENSMUSG00000021792
ENSMUST00000074077	chr14	-	47003194	47010344	2064	8.13057e-22	2.05897e-20	-1.406	2.92504e-42	1.37279e-40	-1.88809	2.77199e-10	3.26301e-09	-0.941197	1.21155e-06	0.00115563	-0.432392	1.20421e-05	0.00427337	0.472296	2.18662e-21	3.49335e-18	0.911035	523	302	186	2427	1062	993	4067	1504	1076	1430	459	566	1.906	1.272	0.699	9.072	3.892	3.516	13.912	5.169	4.946	6.04	2.222	2.388	ENSMUST00000074077	ENSMUSG00000021835
ENSMUST00000022480	chr14	+	33135204	33161006	3449	2.98726e-16	5.6817e-15	1.06597	1.12706e-19	2.38402e-18	1.17086	6.25284e-10	7.1285e-09	0.768646	0.328675	1	0.084898	0.00761573	0.464449	-0.288136	0.000150775	0.0147261	-0.374796	2891	1879	3045	1044	1122	1179	1201	948	746	1153	1088	1432	6.306	4.737	6.848	2.335	2.461	2.499	2.458	1.95	2.052	2.914	3.152	3.616	ENSMUST00000022480	ENSMUSG00000021913
ENSMUST00000067417	chr14	-	63817758	63864108	3400	5.55763e-105	1.2019e-102	-2.80353	4.27386e-127	1.12808e-124	-3.0977	1.01018e-92	1.7105e-90	-2.57444	0.0134296	1	-0.23999	0.0192194	0.742294	0.27944	8.10059e-07	0.000154033	0.522644	127	138	92	4188	2251	2791	5773	2809	2217	3267	1307	1834	0.281	0.353	0.21	9.503	5.008	6	11.988	5.861	6.187	8.377	3.841	4.698	ENSMUST00000067417	ENSMUSG00000021944
ENSMUST00000022536	chr14	-	58425397	58445000	2260	0.00780094	0.0300746	-0.392254	0.000620593	0.00307066	-0.496715	0.520487	0.783505	-0.0813379	0.372878	1	-0.0902977	0.00635015	0.419666	0.317605	0.000172432	0.0164815	0.409636	1309	1429	1764	2149	2280	2499	2483	2800	1879	1396	1514	1689	4.358	5.498	6.054	7.336	7.632	8.082	7.757	8.789	7.889	5.385	6.695	6.509	ENSMUST00000022536	ENSMUSG00000021965
ENSMUST00000022612	chr14	+	66424673	66436659	1720	8.3976e-12	1.17923e-10	-0.909442	1.10002e-16	1.98027e-15	-1.09032	4.47437e-06	3.21568e-05	-0.595826	0.0960883	1	-0.163247	0.00156419	0.180075	0.32049	5.13126e-07	0.000102471	0.484813	1033	852	1065	2247	2663	2665	2706	3122	2514	1496	1514	1846	4.519	4.307	4.803	10.079	11.712	11.325	11.107	12.876	13.868	7.582	8.796	9.347	ENSMUST00000022612	ENSMUSG00000022033
ENSMUST00000022613	chr14	-	66437874	66452831	2913	1.68149e-12	2.49996e-11	1.04293	1.30076e-09	1.41497e-08	0.846964	2.92244e-20	6.57151e-19	1.31586	0.163898	1	-0.193257	0.00617139	0.412833	0.26072	1.74093e-05	0.0023852	0.454992	5499	4406	7738	2674	3237	3563	3557	3572	3031	2032	2111	2220	14.203	13.152	20.604	7.082	8.406	8.94	8.621	8.698	9.872	6.081	7.242	6.637	ENSMUST00000022613	ENSMUSG00000022034
ENSMUST00000070515	chr14	-	66703213	66743337	2035	1.04526e-83	1.47488e-81	2.50028	1.9644e-104	3.5216e-102	2.75111	3.32683e-66	3.13639e-64	2.24864	0.0454655	1	0.185817	0.00618812	0.413252	-0.272089	5.24223e-07	0.000104454	-0.465681	3423	2318	3308	190	301	273	162	190	152	221	422	343	12.655	9.904	12.608	0.72	1.119	0.981	0.562	0.662	0.709	0.947	2.072	1.468	ENSMUST00000070515	ENSMUSG00000022040
ENSMUST00000022691	chr14	+	70953862	70973355	5487	0.101807	0.256292	0.185503	0.00424417	0.0172733	0.353326	0.896939	1	-0.01896	0.211048	1	0.139052	0.0272179	0.861141	-0.185759	0.000179306	0.0170294	-0.331335	87	70	50	33	47	37	5	19	38	45	70	91	0.119	0.111	0.071	0.046	0.065	0.049	0.006	0.025	0.066	0.071	0.127	0.144	ENSMUST00000022691	ENSMUSG00000022096
ENSMUST00000022697	chr14	-	71036011	71042075	1687	2.37206e-28	7.77052e-27	1.34542	2.6973e-40	1.1982e-38	1.5256	3.63753e-17	6.97169e-16	1.03608	0.130933	1	0.125108	0.00564851	0.397855	-0.311935	3.21521e-06	0.000534171	-0.442638	563	451	424	28	41	57	18	18	23	42	44	165	2.511	2.325	1.949	0.128	0.184	0.247	0.075	0.076	0.129	0.217	0.261	0.852	ENSMUST00000022697	ENSMUSG00000022101
ENSMUST00000022787	chr14	-	55341052	55400723	4033	0.374688	0.652336	-0.0243926	0.268787	0.523284	0.254622	2.86764e-07	2.43777e-06	-0.576795	0.0160396	1	0.239441	9.30628e-07	0.000455557	-0.49412	1.83746e-15	1.5883e-12	-0.74427	42	92	46	116	45	118	70	43	9	258	140	246	0.078	0.198	0.088	0.222	0.084	0.214	0.123	0.076	0.021	0.558	0.347	0.531	ENSMUST00000022787	ENSMUSG00000022180
ENSMUST00000022819	chr14	-	55725666	55735772	4485	1.5405e-12	2.2957e-11	-0.90042	0.000487105	0.00246445	-0.525856	2.14826e-16	3.94127e-15	-1.03295	4.16479e-05	0.0277779	0.349282	0.446932	1	-0.0872583	2.12955e-07	4.56885e-05	-0.450517	32	44	5	142	266	371	93	153	80	158	241	347	0.054	0.085	0.009	0.244	0.449	0.605	0.146	0.242	0.169	0.307	0.537	0.674	ENSMUST00000022819	ENSMUSG00000022208
ENSMUST00000022945	chr8	-	4735979	4779534	2132	8.37294e-07	7.04932e-06	-0.674858	2.08813e-10	2.45304e-09	-0.863068	0.00152002	0.00683801	-0.42244	0.0911003	1	-0.171727	0.0134771	0.627	0.257848	1.63873e-05	0.00227126	0.431132	1130	925	1105	2136	2101	2245	2815	2511	1855	1448	1363	1581	3.988	3.773	4.02	7.73	7.455	7.697	9.322	8.355	8.255	5.921	6.389	6.459	ENSMUST00000022945	ENSMUSG00000022322
ENSMUST00000050544	chr15	-	56497181	56526094	4237	7.01262e-63	6.16173e-61	-2.02938	2.38194e-87	3.12069e-85	-2.31508	9.97305e-52	6.53125e-50	-1.82568	0.00297539	0.733756	-0.224638	0.0213497	0.776542	0.248463	4.55442e-08	1.15927e-05	0.478319	48	36	31	1569	708	1019	2237	906	1084	992	497	698	0.085	0.074	0.057	2.857	1.264	1.758	3.728	1.517	2.427	2.041	1.172	1.435	ENSMUST00000050544	ENSMUSG00000022367
ENSMUST00000016771	chr15	-	77591016	77672605	7433	4.40946e-10	5.33441e-09	0.849159	1.08762e-07	9.59742e-07	0.692028	0.00925151	0.0336672	0.356907	0.191144	1	-0.144419	1.16085e-06	0.000551105	-0.480168	0.000207718	0.0193076	-0.333185	13887	11074	12510	7116	7155	8436	8421	9546	5991	9475	7553	10552	14.056	12.954	13.054	7.386	7.282	8.295	7.999	9.11	7.647	11.112	10.154	12.364	ENSMUST00000016771	ENSMUSG00000022443
ENSMUST00000023356	chr16	+	14705944	14709488	2031	4.58403e-23	1.22346e-21	-1.04139	1.37834e-24	3.63593e-23	-0.955639	7.85516e-13	1.13871e-11	-0.48522	0.756239	1	0.0952458	0.000441753	0.0720073	0.537959	0.000110432	0.0114152	0.43805	127	69	72	883	892	301	914	999	149	579	512	44	0.47	0.295	0.275	3.354	3.322	1.083	3.177	3.489	0.696	2.485	2.519	0.189	ENSMUST00000023356	ENSMUSG00000022676
ENSMUST00000089925	chr16	-	22468533	22657246	3555	2.88724e-10	3.54501e-09	-0.84957	1.04005e-09	1.14339e-08	-0.842531	2.9969e-34	1.15122e-32	-1.44168	0.364323	1	0.0252137	4.3257e-09	4.5684e-06	-0.513467	1.05042e-12	6.22356e-10	-0.54014	48	43	29	96	126	595	109	69	493	208	374	974	0.102	0.105	0.063	0.208	0.268	1.223	0.216	0.138	1.316	0.51	1.051	2.386	ENSMUST00000089925	ENSMUSG00000022861
ENSMUST00000168195	chr16	-	92601711	92697573	7119	0.000330894	0.00180397	-0.53094	0.324919	0.59478	-0.14517	9.88945e-40	4.55793e-38	-1.69205	0.00178119	0.535373	0.346187	6.05602e-26	3.44548e-22	-1.04182	1.28998e-49	8.24347e-46	-1.40207	58	24	62	230	115	160	87	99	41	857	515	523	0.061	0.029	0.068	0.249	0.122	0.164	0.086	0.099	0.055	1.049	0.723	0.64	ENSMUST00000168195	ENSMUSG00000022952
ENSMUST00000171702	chr15	-	99450926	99482074	3052	0.699597	0.92133	-0.0212722	0.0492209	0.141507	-0.265408	0.291973	0.54427	0.146517	0.0401698	1	-0.226684	0.0500831	1	0.182128	3.46947e-05	0.00426134	0.412951	3761	3393	3571	4148	4445	4009	4933	5426	3806	2954	2869	3280	9.272	9.667	9.075	10.486	11.017	9.601	11.411	12.611	11.832	8.438	9.394	9.36	ENSMUST00000171702	ENSMUSG00000023015
ENSMUST00000023829	chr17	+	29230716	29237667	1910	1.14903e-41	5.86611e-40	1.77979	1.09992e-54	7.09749e-53	2.01348	3.52334e-35	1.39878e-33	1.57257	0.0152842	1	0.209495	0.080079	1	-0.208573	1.52434e-05	0.00213417	-0.422084	3840	5745	6693	1335	958	1765	1202	790	1060	1313	874	1859	15.126	26.154	27.179	5.393	3.794	6.754	4.443	2.934	5.266	5.993	4.573	8.477	ENSMUST00000023829	ENSMUSG00000023067
ENSMUST00000134637	chr6	+	124780252	124783550	1917	0.00484173	0.0198144	0.40983	0.0184171	0.0619786	0.309712	1.1921e-07	1.06075e-06	0.763659	0.532454	1	-0.093966	0.00135299	0.163187	0.347157	7.32489e-05	0.00804145	0.443878	3806	3370	4011	3019	3216	3093	3234	3767	2401	1718	2115	2187	14.938	15.286	16.229	12.15	12.691	11.793	11.911	13.939	11.884	7.813	11.025	9.936	ENSMUST00000134637	ENSMUSG00000023505
ENSMUST00000024543	chr11	+	68933905	68937557	1809	1.13589e-16	2.2142e-15	-1.02721	8.95501e-07	7.05802e-06	-0.662376	6.21513e-43	3.18827e-41	-1.6571	5.35095e-05	0.0345212	0.345957	5.16563e-07	0.000278325	-0.542062	1.39198e-22	2.44186e-19	-0.90162	11	2	26	80	136	528	39	78	196	167	154	988	0.046	0.01	0.111	0.341	0.569	2.133	0.152	0.306	1.028	0.805	0.851	4.757	ENSMUST00000024543	ENSMUSG00000023781
ENSMUST00000024660	chr17	+	14416512	14541797	2832	0.029434	0.0936556	-0.326038	0.123263	0.295435	-0.284146	8.94417e-11	1.09932e-09	-0.823117	0.400354	1	0.0445838	1.39345e-05	0.00486659	-0.434199	2.84819e-08	7.60643e-06	-0.4805	9	1	15	28	41	54	17	21	43	103	63	186	0.024	0.003	0.041	0.076	0.11	0.139	0.042	0.053	0.144	0.317	0.222	0.572	ENSMUST00000024660	ENSMUSG00000023886
ENSMUST00000024699	chr17	+	23816331	23819413	1506	0.0135662	0.0485482	0.360913	4.61423e-16	8.02491e-15	1.10163	0.000255644	0.00136147	0.507225	2.27234e-10	3.2776e-07	0.642294	0.185231	1	0.130453	1.66242e-07	3.66779e-05	-0.537938	353	356	593	283	251	407	122	56	77	106	141	393	1.764	2.055	3.054	1.45	1.261	1.975	0.572	0.264	0.485	0.614	0.936	2.273	ENSMUST00000024699	ENSMUSG00000023906
ENSMUST00000024706	chr17	+	43705217	43749150	2097	0.0160141	0.0559979	-0.228096	0.720413	0.933319	-0.0523534	0.000330466	0.00171814	-0.492241	0.010807	1	0.158821	0.242238	1	-0.226664	7.12978e-05	0.00787493	-0.392124	59	57	52	52	158	208	74	44	89	97	108	246	0.212	0.236	0.192	0.191	0.57	0.725	0.249	0.149	0.403	0.403	0.515	1.022	ENSMUST00000024706	ENSMUSG00000023913
ENSMUST00000024736	chr17	-	53814110	53828658	3628	1.03371e-05	7.40016e-05	0.572221	0.000725985	0.00354114	0.421052	3.37593e-12	4.66349e-11	0.979384	0.163158	1	-0.138715	0.00134681	0.162816	0.394774	1.84564e-06	0.000324085	0.536548	3105	2996	3350	2002	2107	2430	2501	2760	1802	1096	1499	1549	6.439	7.18	7.162	4.257	4.393	4.896	4.867	5.396	4.713	2.634	4.129	3.719	ENSMUST00000024736	ENSMUSG00000023940
ENSMUST00000024829	chr17	+	31194642	31252722	3610	5.4707e-99	1.04519e-96	2.49105	3.35977e-119	7.74943e-117	2.69286	1.15509e-73	1.2767e-71	2.29653	0.196543	1	0.128219	0.003882	0.326654	-0.23174	6.79679e-06	0.00103856	-0.365444	1821	1218	1826	70	44	31	23	38	19	118	107	58	3.795	2.934	3.923	0.15	0.092	0.063	0.045	0.075	0.05	0.285	0.296	0.14	ENSMUST00000024829	ENSMUSG00000024030
ENSMUST00000024851	chr17	-	71845439	71876197	2201	0.07596	0.203403	-0.244165	0.0198034	0.0659792	-0.336034	0.633485	0.872622	0.066206	0.516341	1	-0.0847259	0.00250691	0.246457	0.305243	0.000136403	0.0135744	0.390729	2237	2050	1868	2849	2839	2783	3104	3016	2443	1811	1813	1906	7.647	8.099	6.583	9.987	9.757	9.242	9.957	9.72	10.531	7.173	8.232	7.542	ENSMUST00000024851	ENSMUSG00000024056
ENSMUST00000024857	chr17	+	73267644	73291282	3064	1.08986e-08	1.14262e-07	-0.746408	0.00064897	0.00319822	-0.498063	3.33136e-12	4.60473e-11	-0.866289	0.00275322	0.707912	0.240057	0.280791	1	-0.0804467	1.85211e-05	0.00251758	-0.329742	42	56	199	355	325	515	173	215	330	239	337	596	0.103	0.159	0.504	0.894	0.802	1.229	0.399	0.498	1.022	0.68	1.099	1.694	ENSMUST00000024857	ENSMUSG00000024063
ENSMUST00000163568	chr17	-	86083607	86087614	2128	3.17689e-22	8.18314e-21	-1.16176	1.19375e-28	3.64928e-27	-1.45746	5.10848e-15	8.59095e-14	-0.951326	0.134021	1	-0.247513	0.00673687	0.432149	0.22665	1.5255e-05	0.00213417	0.480881	334	244	308	1535	1760	854	1450	2327	803	1011	1141	533	1.181	0.997	1.123	5.565	6.257	2.933	4.811	7.757	3.58	4.142	5.358	2.181	ENSMUST00000163568	ENSMUSG00000024134
ENSMUST00000025075	chr18	+	3507954	3516402	5040	1.15175e-11	1.60048e-10	-1.02186	5.61593e-19	1.14937e-17	-1.20582	4.38136e-05	0.00026834	-0.624033	0.0116833	1	-0.162774	0.000214529	0.0411713	0.404426	1.20097e-10	5.21578e-08	0.570115	709	797	830	2573	1739	1855	3321	2079	1943	1601	1026	1091	1.058	1.375	1.277	3.939	2.61	2.69	4.652	2.926	3.658	2.769	2.034	1.885	ENSMUST00000025075	ENSMUSG00000024232
ENSMUST00000025161	chr17	+	34056276	34066233	2894	1.17538e-06	9.68198e-06	0.656989	4.33215e-10	4.94266e-09	0.84892	0.00257167	0.0109606	0.402421	0.127561	1	0.168069	0.0166977	0.697694	-0.244519	4.19611e-05	0.00502553	-0.417028	1057	898	1030	500	489	692	479	515	323	598	475	816	2.748	2.698	2.761	1.333	1.278	1.748	1.169	1.262	1.059	1.801	1.64	2.456	ENSMUST00000025161	ENSMUSG00000024308
ENSMUST00000025196	chr17	+	34334734	34338399	1628	0.17046	0.379706	-0.166879	0.58316	0.843174	-0.0865517	1.01838e-07	9.14796e-07	-0.688641	0.311578	1	0.0745883	3.29086e-05	0.0095777	-0.457073	2.03825e-08	5.5851e-06	-0.534589	7	11	7	26	16	40	7	12	25	50	46	173	0.032	0.059	0.033	0.123	0.074	0.18	0.03	0.052	0.146	0.268	0.282	0.926	ENSMUST00000025196	ENSMUSG00000024338
ENSMUST00000025238	chr18	-	32689315	32689630	315	0.00861943	0.032797	-0.367454	0.564246	0.831159	-0.11063	5.23453e-09	5.4651e-08	-0.695704	0.0603371	1	0.229833	0.00384819	0.324894	-0.276378	3.78419e-08	9.89926e-06	-0.516537	0	0	0	11	24	12	0	6	1	57	42	43	0	0	0	0.269	0.576	0.278	0	0.135	0.03	1.577	1.332	1.189	ENSMUST00000025238	ENSMUSG00000024380
ENSMUST00000025271	chr17	+	35642981	35647721	1347	1.00997e-121	2.88204e-119	3.42949	2.14655e-188	1.26602e-185	4.24302	5.4305e-80	7.11541e-78	2.73107	1.05825e-16	2.40704e-13	0.739089	1.93062e-12	3.66132e-09	-0.683224	1.7153e-57	1.53458e-53	-1.44095	21136	21880	21291	1168	1689	2708	540	763	1050	1616	2206	4756	118.056	141.24	122.598	6.69	9.485	14.694	2.83	4.018	7.396	10.458	16.366	30.751	ENSMUST00000025271	ENSMUSG00000024406
ENSMUST00000025295	chr18	-	38745921	38760922	4587	0.00289498	0.0126225	-0.456078	0.0147641	0.0512737	-0.358088	5.27578e-10	6.04945e-09	-0.845026	0.389826	1	0.102114	0.000236674	0.0443122	-0.343767	2.29501e-06	0.000394854	-0.448603	350	187	125	310	265	753	405	223	499	484	309	983	0.574	0.354	0.211	0.521	0.437	1.2	0.623	0.345	1.032	0.92	0.673	1.866	ENSMUST00000025295	ENSMUSG00000024427
ENSMUST00000057950	chr18	-	81163114	81183317	6886	0.223062	0.461764	-0.203744	0.649913	0.888494	-0.0882797	9.52216e-06	6.51299e-05	-0.611629	0.284725	1	0.120311	6.08621e-05	0.0154895	-0.384317	1.56359e-07	3.47545e-05	-0.505217	1505	1272	1553	1365	1429	2862	1722	1455	1740	1776	1434	3559	1.644	1.606	1.749	1.529	1.57	3.038	1.766	1.499	2.397	2.248	2.081	4.501	ENSMUST00000057950	ENSMUSG00000024565
ENSMUST00000025521	chr18	-	61178515	61195853	1750	2.85954e-08	2.87005e-07	-0.819208	0.00589422	0.0231014	-0.415835	1.32815e-19	2.89001e-18	-1.12311	0.00155966	0.487158	0.373167	0.00166138	0.186992	-0.24684	7.01433e-12	3.71326e-09	-0.635665	0	13	14	44	43	287	24	66	54	31	53	508	0	0.065	0.062	0.194	0.186	1.199	0.097	0.268	0.293	0.154	0.303	2.528	ENSMUST00000025521	ENSMUSG00000024619
ENSMUST00000052011	chr19	-	14522561	14672473	4555	5.25119e-26	1.57522e-24	1.36256	9.36535e-28	2.77899e-26	1.33213	8.58286e-12	1.15009e-10	0.828377	0.789633	1	-0.0355511	9.56093e-07	0.000464535	-0.517899	8.92736e-08	2.11574e-05	-0.481029	3562	2786	2569	738	742	1392	776	788	1110	1031	921	1988	5.884	5.318	4.375	1.25	1.232	2.234	1.203	1.227	2.312	1.973	2.021	3.801	ENSMUST00000052011	ENSMUSG00000024642
ENSMUST00000113168	chr19	-	9946892	9973979	3079	0.596241	0.851383	-0.0733585	0.0897231	0.230655	-0.232722	0.179511	0.384622	0.179822	0.134371	1	-0.145236	0.0111027	0.571499	0.264029	2.84509e-05	0.00361046	0.41051	4719	3408	4565	4900	4507	5729	5282	6202	4777	3072	3366	4034	11.531	9.624	11.5	12.278	11.073	13.6	12.112	14.289	14.72	8.698	10.925	11.411	ENSMUST00000113168	ENSMUSG00000024660
ENSMUST00000087341	chr19	+	34996847	35050221	5563	4.72143e-08	4.6204e-07	0.734356	3.55136e-06	2.59181e-05	0.614245	1.12201e-14	1.8474e-13	0.998225	0.251092	1	-0.119689	0.00318101	0.289641	0.258683	2.1461e-05	0.00284236	0.380024	8470	5791	7255	3829	5104	4938	5037	5445	4039	2955	3200	3111	11.455	9.052	10.115	5.31	6.941	6.488	6.393	6.943	6.889	4.631	5.748	4.871	ENSMUST00000087341	ENSMUSG00000024795
ENSMUST00000025778	chr19	-	30172938	30249908	3754	1.67232e-63	1.48921e-61	2.29033	7.36597e-87	9.58826e-85	2.70186	1.30438e-55	9.4377e-54	2.08819	0.000633201	0.253854	0.356203	0.0843648	1	-0.216719	7.54458e-08	1.82427e-05	-0.582853	6739	4721	6685	833	1102	1080	758	767	450	941	757	1339	13.506	10.935	13.812	1.712	2.221	2.103	1.426	1.449	1.137	2.185	2.015	3.107	ENSMUST00000025778	ENSMUSG00000024827
ENSMUST00000025803	chr19	-	30620352	30624155	2427	8.91025e-96	1.59232e-93	-2.52807	4.23799e-105	7.6889e-103	-2.62866	1.16257e-62	1.00215e-60	-1.93925	0.467274	1	-0.0428658	3.06373e-07	0.000180117	0.625056	1.73024e-09	5.97672e-07	0.667353	33	25	19	2059	1237	1193	2274	1357	972	1169	659	446	0.102	0.09	0.061	6.545	3.856	3.593	6.615	3.966	3.8	4.199	2.713	1.6	ENSMUST00000025803	ENSMUSG00000024868
ENSMUST00000120475	chr19	-	4930650	4943092	2988	3.52826e-07	3.11213e-06	-0.749393	3.27407e-07	2.7231e-06	-0.74772	2.23376e-21	5.28963e-20	-1.25439	0.67419	1	0.0230093	3.03514e-06	0.00129615	-0.442235	1.13751e-07	2.61279e-05	-0.465312	73	104	109	184	179	692	268	166	514	333	232	1082	0.184	0.303	0.283	0.475	0.453	1.693	0.633	0.394	1.632	0.972	0.776	3.154	ENSMUST00000120475	ENSMUSG00000024901
ENSMUST00000025842	chr19	-	3409918	3414472	712	1.22501e-05	8.65687e-05	-0.552198	0.330441	0.601859	-0.0992262	1.86054e-17	3.62374e-16	-1.01965	0.000369363	0.174747	0.402264	0.000190292	0.0372082	-0.398623	1.60292e-16	1.57589e-13	-0.819123	0	0	6	30	45	95	14	13	1	56	59	264	0	0	0.065	0.325	0.478	0.975	0.139	0.13	0.013	0.686	0.828	3.229	ENSMUST00000025842	ENSMUSG00000024907
ENSMUST00000167487	chr19	+	27291846	27328721	7971	6.9645e-20	1.60301e-18	-1.19259	1.1327e-24	2.998e-23	-1.26973	2.67979e-12	3.72959e-11	-0.891346	0.295339	1	-0.0532312	0.00254257	0.248715	0.31134	2.25894e-05	0.00296548	0.365127	334	476	264	1535	1389	1515	1873	1390	1427	934	910	948	0.315	0.519	0.257	1.486	1.318	1.389	1.659	1.237	1.699	1.021	1.141	1.036	ENSMUST00000167487	ENSMUSG00000024924
ENSMUST00000040772	chr19	-	7073447	7093959	2587	0.639794	0.882124	0.0988226	0.147965	0.339525	0.217074	0.0141724	0.0486567	-0.32856	0.263872	1	0.0987229	0.000388696	0.0647962	-0.383036	7.25363e-07	0.000139709	-0.486184	76	69	98	84	86	62	83	46	25	214	124	111	0.221	0.232	0.294	0.251	0.251	0.175	0.227	0.126	0.092	0.721	0.479	0.374	ENSMUST00000040772	ENSMUSG00000024965
ENSMUST00000025944	chr19	+	37507376	37515218	3722	0.00210968	0.0095381	0.403786	2.57851e-05	0.00016498	0.54936	0.431581	0.701368	0.0803857	0.247567	1	0.116292	0.00442868	0.349636	-0.301009	2.39371e-05	0.00312406	-0.422546	168	214	348	122	137	138	149	85	51	254	152	182	0.34	0.5	0.725	0.253	0.278	0.271	0.283	0.162	0.13	0.595	0.408	0.426	ENSMUST00000025944	ENSMUSG00000024986
ENSMUST00000116503	chr19	-	41346862	41459586	4486	0.822316	0.988192	0.0290971	0.201256	0.426709	0.159805	0.0386196	0.113514	-0.218302	0.0623783	1	0.111366	0.0363651	0.965026	-0.220296	4.71851e-06	0.000755852	-0.3366	2	1	28	1	16	27	1	1	4	2	15	88	0.003	0.002	0.048	0.002	0.027	0.044	0.002	0.002	0.008	0.004	0.033	0.171	ENSMUST00000116503	ENSMUSG00000025017
ENSMUST00000026150	chr19	-	41841077	41876537	5103	0.00848285	0.0323511	-0.339824	0.000577761	0.00287768	-0.441096	0.764264	0.953359	0.078136	0.32928	1	-0.0935988	8.18868e-05	0.0196763	0.410826	3.57007e-07	7.31726e-05	0.505135	2260	1777	2630	3085	3327	3644	3795	3959	2666	1840	2140	2132	3.332	3.028	3.997	4.664	4.932	5.219	5.251	5.503	4.957	3.143	4.191	3.639	ENSMUST00000026150	ENSMUSG00000025154
ENSMUST00000026241	chr19	-	45811307	45817363	1168	1.275e-44	7.14653e-43	-1.61006	4.62259e-24	1.18873e-22	-1.15119	1.12943e-77	1.38236e-75	-2.07071	3.43416e-05	0.0236151	0.443923	1.87541e-05	0.00618254	-0.381892	5.2821e-19	6.65586e-16	-0.84175	2	4	26	543	565	516	306	419	136	759	411	1085	0.013	0.03	0.173	3.587	3.659	3.229	1.85	2.545	1.105	5.665	3.516	8.09	ENSMUST00000026241	ENSMUSG00000025219
ENSMUST00000026292	chrX	+	148237869	148369960	14579	0.0178658	0.061514	0.249742	0.0639933	0.175586	0.161159	0.24484	0.481498	-0.274784	0.502362	1	-0.0862603	3.64365e-06	0.00151922	-0.521592	4.23905e-05	0.00506679	-0.436101	32362	17509	27182	15928	21851	31500	21561	26298	21708	25819	20674	35000	16.701	10.443	14.461	8.429	11.338	15.792	10.441	12.796	14.128	15.439	14.171	20.909	ENSMUST00000026292	ENSMUSG00000025261
ENSMUST00000026565	chr7	-	148195484	148196669	678	7.87916e-66	7.3421e-64	2.36235	2.19928e-85	2.78663e-83	2.66268	1.76207e-50	1.11978e-48	1.95705	0.00212395	0.604706	0.273025	0.00113937	0.147109	-0.399585	5.02967e-11	2.3017e-08	-0.678095	8286	9298	10338	1588	1333	1939	1237	1266	962	1684	1434	2385	91.949	119.244	118.266	18.07	14.873	20.903	12.881	13.246	13.462	21.652	21.136	30.637	ENSMUST00000026565	ENSMUSG00000025492
ENSMUST00000026698	chr6	-	31469487	31513981	5379	3.96226e-63	3.49699e-61	-2.04593	1.45471e-69	1.31698e-67	-2.05979	4.55537e-49	2.78298e-47	-1.70109	0.319987	1	0.0144072	0.000819144	0.11349	0.367689	1.06411e-05	0.00157098	0.354049	1099	603	766	6951	8963	3199	7498	10137	2083	5326	5134	2036	1.537	0.975	1.105	9.97	12.605	4.347	9.841	13.368	3.674	8.632	9.538	3.297	ENSMUST00000026698	ENSMUSG00000025608
ENSMUST00000026917	chr8	+	130882972	131029362	5907	1.60288e-144	6.44867e-142	-2.90446	2.2328e-208	1.73508e-205	-3.58877	5.91507e-107	1.27166e-104	-2.49647	4.02067e-10	5.57282e-07	-0.597872	9.16021e-07	0.000450024	0.461056	1.52467e-30	4.0119e-27	1.06778	11	13	22	3265	1136	2157	6528	1842	2204	2133	521	886	0.014	0.019	0.029	4.264	1.455	2.669	7.802	2.212	3.54	3.148	0.881	1.306	ENSMUST00000026917	ENSMUSG00000025810
ENSMUST00000076095	chr5	-	139451967	139470991	2060	6.2748e-127	1.88699e-124	3.17121	4.45985e-150	1.62476e-147	3.46095	4.14601e-114	1.00937e-111	3.12704	0.0444473	1	0.222932	0.0694634	1	-0.0820737	5.77148e-05	0.0065987	-0.312985	7474	5689	5102	296	317	440	259	273	197	435	219	496	27.297	24.013	19.21	1.109	1.164	1.561	0.888	0.94	0.907	1.841	1.062	2.097	ENSMUST00000076095	ENSMUSG00000025856
ENSMUST00000027202	chr1	+	58052814	58082743	4939	2.6548e-05	0.000177923	0.545205	0.00262487	0.0112939	0.379284	6.41472e-11	7.98013e-10	0.871663	0.10602	1	-0.154802	0.00245792	0.243405	0.324547	1.57509e-06	0.000279457	0.482718	5560	3924	6178	3459	4314	3619	4285	4901	3213	2283	2652	2584	8.47	6.908	9.702	5.403	6.607	5.356	6.125	7.039	6.172	4.03	5.366	4.557	ENSMUST00000027202	ENSMUSG00000026039
ENSMUST00000027298	chr1	+	34592492	34601156	1038	1.87635e-87	2.86233e-85	-2.29812	1.31417e-117	2.97064e-115	-2.7009	9.45998e-69	9.41608e-67	-2.01822	0.000557945	0.23074	-0.323389	0.00382398	0.32347	0.328713	8.02205e-11	3.55296e-08	0.658565	6	0	10	1790	407	635	2775	625	455	1117	227	393	0.043	0	0.075	13.305	2.966	4.471	18.875	4.271	4.159	9.381	2.185	3.297	ENSMUST00000027298	ENSMUSG00000026124
ENSMUST00000097785	chr1	+	34068669	34365495	23240	1.25641e-52	8.58934e-51	2.05419	7.00422e-57	4.7642e-55	2.09698	1.7745e-37	7.55957e-36	1.61118	0.454993	1	0.0355225	0.000262559	0.0476906	-0.439902	5.58953e-06	0.000869688	-0.474486	20449	9447	16130	2417	3524	4703	3257	3687	2651	3907	3241	4879	6.62	3.535	5.383	0.802	1.147	1.479	0.989	1.125	1.082	1.466	1.394	1.828	ENSMUST00000097785	ENSMUSG00000026131
ENSMUST00000027585	chr1	-	129383122	129574673	2744	0.0098329	0.0368206	0.318808	1.14073e-05	7.7428e-05	0.532038	0.245329	0.482134	0.124335	0.0899171	1	0.174531	0.0821789	1	-0.181941	0.00016756	0.0161019	-0.36443	48	79	137	30	33	44	12	22	7	72	45	52	0.132	0.25	0.387	0.084	0.091	0.117	0.031	0.057	0.024	0.229	0.164	0.165	ENSMUST00000027585	ENSMUSG00000026347
ENSMUST00000140725	chr1	-	132343237	132359308	3133	9.17023e-22	2.31633e-20	1.2539	3.85128e-38	1.61009e-36	1.53518	2.78435e-16	5.07313e-15	1.08367	0.00920118	1	0.21535	0.0927391	1	-0.183018	3.22665e-06	0.000534716	-0.408238	506	528	467	55	84	80	22	23	34	74	86	130	1.215	1.465	1.156	0.135	0.203	0.187	0.05	0.052	0.103	0.206	0.274	0.361	ENSMUST00000140725	ENSMUSG00000026399
ENSMUST00000027675	chr1	+	132723260	132748826	3849	0.251249	0.502223	0.196117	4.83096e-89	6.52289e-87	-1.82146	0.781298	0.965408	0.0694079	1.57569e-157	9.31837e-153	-1.85262	0.288347	1	-0.117921	4.2062e-148	2.50871e-143	1.78295	45	38	75	32	22	50	29	47	4293	46	41	46	0.088	0.086	0.151	0.064	0.043	0.095	0.053	0.087	10.583	0.104	0.106	0.104	ENSMUST00000027675	ENSMUSG00000026417
ENSMUST00000027697	chr1	-	134010126	134036262	3043	2.822e-06	2.19883e-05	0.629446	5.43317e-08	4.98407e-07	0.694652	0.175724	0.378439	0.172496	0.436537	1	0.0485768	2.22011e-05	0.00700466	-0.429483	1.69002e-07	3.71952e-05	-0.479539	1016	848	869	449	519	585	427	615	298	691	671	800	2.512	2.423	2.215	1.138	1.29	1.405	0.991	1.434	0.929	1.98	2.204	2.29	ENSMUST00000027697	ENSMUSG00000026437
ENSMUST00000163770	chr1	-	134461267	134638374	9580	0.0652788	0.179907	-0.249043	0.0499994	0.143362	0.301631	5.27418e-09	5.50268e-08	-0.772831	2.64538e-06	0.00247014	0.486874	4.31753e-06	0.00177089	-0.466071	6.01289e-24	1.2226e-20	-0.972747	173	161	115	110	200	469	46	126	111	260	358	666	0.136	0.146	0.093	0.089	0.158	0.358	0.034	0.093	0.11	0.237	0.373	0.605	ENSMUST00000163770	ENSMUSG00000026442
ENSMUST00000077730	chr1	+	134942588	135005264	7928	2.19197e-10	2.72011e-09	-0.921875	0.000507651	0.00255918	-0.575515	1.03187e-33	3.91537e-32	-1.66263	9.62108e-05	0.057666	0.34204	1.33615e-11	2.08546e-08	-0.679903	8.53414e-29	2.03603e-25	-1.02992	502	286	376	592	627	2155	626	520	980	1029	924	3414	0.476	0.314	0.368	0.576	0.598	1.987	0.557	0.465	1.173	1.131	1.165	3.75	ENSMUST00000077730	ENSMUSG00000026447
ENSMUST00000027752	chr1	-	155066051	155179916	7622	4.32956e-66	4.07268e-64	2.34424	4.1028e-65	3.3614e-63	2.3337	1.95354e-47	1.14792e-45	1.98016	0.722872	1	-0.0101743	6.44696e-05	0.0161973	-0.357564	0.000161493	0.0156873	-0.345662	18381	8384	12054	2139	2175	2730	2577	2606	1772	2967	2256	3103	18.144	9.564	12.266	2.165	2.159	2.618	2.387	2.425	2.206	3.393	2.958	3.546	ENSMUST00000027752	ENSMUSG00000026478
ENSMUST00000111230	chr1	+	174430177	174437511	1586	1.79986e-10	2.25119e-09	0.793649	5.5009e-19	1.12647e-17	1.14577	1.05052e-06	8.26689e-06	0.540599	0.00116948	0.393927	0.331362	0.0414612	1	-0.241328	4.50672e-08	1.15035e-05	-0.578067	4364	5456	6167	2962	3125	3100	2395	2810	1489	2804	2657	3714	20.702	29.912	30.16	14.409	14.905	14.286	10.661	12.568	8.908	15.412	16.741	20.395	ENSMUST00000111230	ENSMUSG00000026547
ENSMUST00000075805	chr1	-	165175246	165243803	4989	2.4109e-130	7.60887e-128	-2.68495	1.60872e-143	5.2389e-141	-2.77368	1.37297e-85	2.00127e-83	-2.02682	0.298457	1	-0.0279474	1.42124e-09	1.63832e-06	0.68836	3.14163e-13	2.06667e-10	0.71556	9	16	7	2095	1984	1201	2352	2270	932	1078	977	429	0.014	0.028	0.011	3.24	3.008	1.76	3.328	3.228	1.772	1.884	1.957	0.749	ENSMUST00000075805	ENSMUSG00000026586
ENSMUST00000097442	chr1	+	191552146	191700568	10740	4.95232e-21	1.20673e-19	-1.30712	6.46205e-21	1.45203e-19	-1.29671	3.81642e-46	2.15945e-44	-1.93448	0.66836	1	0.0287104	8.2001e-09	8.17092e-06	-0.583169	1.53105e-10	6.53822e-08	-0.612958	571	473	481	1514	1746	2698	1692	1909	1892	2405	1916	3904	0.4	0.383	0.347	1.088	1.23	1.836	1.112	1.261	1.671	1.952	1.783	3.166	ENSMUST00000097442	ENSMUSG00000026604
ENSMUST00000171929	chr1	-	191464477	191511965	11137	0.0093202	0.0351409	-0.318622	1.37929e-05	9.23738e-05	-0.594215	0.135347	0.310912	-0.206513	0.0238752	1	-0.267735	0.10737	1	0.123786	6.30332e-05	0.00713835	0.391642	7791	4377	6058	6624	9694	10427	9354	11807	9057	5525	6514	7990	5.263	3.417	4.219	4.589	6.585	6.843	5.93	7.52	7.716	4.325	5.845	6.248	ENSMUST00000171929	ENSMUSG00000026605
ENSMUST00000027931	chr1	+	193645322	193656929	3227	0.227013	0.466982	0.127419	0.556015	0.823914	0.0812941	0.000440566	0.00223064	0.498411	0.431969	1	-0.0439882	0.00354375	0.309412	0.353944	0.000116041	0.0118175	0.398693	1459	1045	1266	1298	1113	1239	1279	1433	1066	649	772	864	3.402	2.816	3.043	3.103	2.609	2.806	2.798	3.15	3.134	1.753	2.391	2.332	ENSMUST00000027931	ENSMUSG00000026622
ENSMUST00000027997	chr1	+	171585631	171625944	4096	2.85312e-83	3.97246e-81	-2.14489	3.86848e-115	8.35853e-113	-2.49187	1.79858e-56	1.32692e-54	-1.8166	0.000188973	0.103007	-0.274708	3.95212e-05	0.0111347	0.370393	8.18474e-16	7.35931e-13	0.650145	5	2	7	1564	664	394	2473	857	367	867	214	295	0.009	0.004	0.013	2.946	1.226	0.703	4.263	1.484	0.85	1.845	0.522	0.627	ENSMUST00000027997	ENSMUSG00000026678
ENSMUST00000027992	chr2	-	21102357	21126992	1199	0.54732	0.814112	-0.0818548	0.234738	0.476708	0.169716	0.0796542	0.205284	-0.224001	0.0249623	1	0.216825	0.206349	1	-0.12403	9.69703e-05	0.0101607	-0.350926	5	9	31	19	31	28	4	6	5	28	12	74	0.031	0.065	0.201	0.122	0.196	0.171	0.024	0.035	0.04	0.204	0.1	0.538	ENSMUST00000027992	ENSMUSG00000026679
ENSMUST00000111368	chr1	-	171428064	171461595	2405	0.00200489	0.0091172	-0.404809	0.000107919	0.000619167	-0.513091	0.403315	0.672855	-0.0524325	0.369422	1	-0.0970097	0.00234319	0.234812	0.347737	4.31241e-05	0.00512707	0.446584	1296	1104	1321	1908	2036	2143	2148	2502	1658	1126	1337	1437	4.054	3.991	4.26	6.121	6.404	6.513	6.306	7.38	6.541	4.081	5.555	5.204	ENSMUST00000111368	ENSMUSG00000026683
ENSMUST00000164290	chr2	-	28464969	28477502	1822	0.000307856	0.0016893	-0.478533	0.83706	0.995903	-0.0137939	2.28051e-39	1.03205e-37	-1.40596	0.000117973	0.0686231	0.408965	7.77012e-22	2.91578e-18	-0.815344	2.65772e-52	1.9022e-48	-1.24276	0	0	6	59	36	32	9	0	2	441	262	131	0	0	0.026	0.25	0.149	0.128	0.035	0	0.01	2.11	1.437	0.626	ENSMUST00000164290	ENSMUSG00000026815
ENSMUST00000067101	chr2	+	55288380	55450556	5215	4.56294e-08	4.4729e-07	-0.812919	6.31506e-05	0.000378058	-0.575041	2.73434e-14	4.37924e-13	-1.06288	0.0831534	1	0.230898	0.0561126	1	-0.192123	0.000112989	0.0115461	-0.432357	41	6	36	150	140	287	170	143	69	213	194	277	0.059	0.01	0.054	0.222	0.203	0.402	0.23	0.195	0.126	0.356	0.372	0.463	ENSMUST00000067101	ENSMUSG00000026824
ENSMUST00000028288	chr2	-	26313422	26359342	9488	4.50952e-13	6.97689e-12	-1.04173	1.97331e-12	2.69557e-11	-1.12595	8.83438e-40	4.0779e-38	-1.82975	0.536544	1	-0.0737848	7.49585e-15	1.78655e-11	-0.765543	6.9167e-18	7.5464e-15	-0.690798	2949	1929	1672	2878	3162	10129	3551	3344	7886	6588	4908	13128	2.338	1.768	1.367	2.34	2.521	7.803	2.642	2.5	7.886	6.053	5.169	12.051	ENSMUST00000028288	ENSMUSG00000026923
ENSMUST00000145481	chr2	-	51804020	51828524	1162	0.0057798	0.0231646	0.350453	7.36258e-06	5.14296e-05	0.568752	0.250544	0.488954	0.170782	0.172091	1	0.177694	0.0551321	1	-0.170039	0.000169013	0.0162328	-0.355761	63	55	46	4	6	31	0	9	1	10	24	60	0.408	0.412	0.307	0.027	0.039	0.195	0	0.055	0.008	0.075	0.206	0.45	ENSMUST00000145481	ENSMUSG00000026946
ENSMUST00000111718	chr2	-	84273011	84315437	2027	0.295038	0.559815	0.160486	0.931367	1	-0.00694418	0.00409479	0.0165268	0.467847	0.147251	1	-0.156665	0.0205665	0.763577	0.287331	9.29026e-05	0.00981296	0.447439	1371	1493	1308	1167	1579	1388	1541	1891	1111	1028	1010	741	5.089	6.404	5.005	4.442	5.893	5.005	5.367	6.618	5.2	4.421	4.979	3.184	ENSMUST00000111718	ENSMUSG00000027082
ENSMUST00000111279	chr2	-	92223832	92232888	3274	0.515898	0.789271	0.138177	0.0535689	0.151742	0.34513	0.186348	0.39552	-0.137703	0.11936	1	0.182715	0.0151127	0.66545	-0.252193	3.08371e-05	0.00386665	-0.441796	488	668	480	552	526	586	392	518	388	574	569	737	1.121	1.774	1.137	1.301	1.215	1.308	0.845	1.122	1.124	1.528	1.737	1.961	ENSMUST00000111279	ENSMUSG00000027223
ENSMUST00000068225	chr2	+	119444033	119475896	2960	0.848091	0.999232	0.000552	0.0935155	0.238303	-0.193185	6.79232e-05	0.000402696	0.517942	0.0521501	1	-0.186886	3.45188e-08	2.70562e-05	0.507072	1.4307e-14	1.08935e-11	0.695258	4171	3031	5060	4756	4881	4478	5823	6126	3752	2319	2832	2500	10.602	8.904	13.259	12.396	12.474	11.058	13.889	14.681	12.027	6.83	9.561	7.356	ENSMUST00000068225	ENSMUSG00000027306
ENSMUST00000028858	chr2	-	127626857	127657601	3421	0.000474173	0.00250402	-0.483966	1.08075e-05	7.36534e-05	-0.60634	0.115444	0.27529	-0.183424	0.264008	1	-0.116401	0.00719501	0.447772	0.309668	8.16018e-05	0.0087589	0.425331	5252	4302	4720	6935	7595	8477	8663	8619	6654	4916	5173	5766	11.551	10.934	10.701	15.64	16.794	18.112	17.878	17.872	18.455	12.527	15.111	14.679	ENSMUST00000028858	ENSMUSG00000027379
ENSMUST00000164120	chr2	+	152673699	152721057	4365	0.143608	0.333718	-0.204155	0.00231119	0.0100777	-0.396758	0.570968	0.825315	0.0985398	0.0380015	1	-0.191043	0.00522676	0.380464	0.307781	5.15815e-07	0.000102893	0.500264	8904	6739	9118	9933	10995	11380	12331	13607	10020	6741	7160	8291	15.347	13.424	16.202	17.557	19.055	19.056	19.945	22.113	21.78	13.463	16.392	16.543	ENSMUST00000164120	ENSMUSG00000027469
ENSMUST00000028997	chr2	-	172181695	172196006	1905	0.307843	0.576162	0.168033	0.732644	0.940295	0.0945306	1.08608e-06	8.53001e-06	0.760727	0.383143	1	-0.0639091	5.68841e-07	0.000300379	0.582804	1.07855e-09	3.90659e-07	0.648999	2925	2443	3280	2696	3047	2984	2998	3536	2448	1270	1626	1893	11.552	11.151	13.355	10.919	12.1	11.449	11.111	13.167	12.192	5.812	8.53	8.655	ENSMUST00000028997	ENSMUSG00000027496
ENSMUST00000029002	chr3	+	8509526	8561604	1904	7.60466e-192	5.3064e-189	4.22345	4.76003e-233	5.1923e-230	4.59675	1.95893e-176	1.10288e-173	4.00323	0.00140037	0.455863	0.2933	0.0582679	1	-0.242886	7.15486e-08	1.73708e-05	-0.546602	11788	11283	13646	176	383	558	149	282	204	230	341	655	46.581	51.527	55.589	0.713	1.522	2.142	0.553	1.051	1.017	1.053	1.79	2.996	ENSMUST00000029002	ENSMUSG00000027500
ENSMUST00000029076	chr3	+	14863537	14872351	1507	2.57899e-88	4.04473e-86	-2.29113	7.48937e-98	1.167e-95	-2.44242	5.50719e-164	2.65289e-161	-3.25639	0.940023	1	-0.0915537	1.65617e-14	3.7935e-11	-0.846765	1.07823e-15	9.4573e-13	-0.754075	4	6	24	568	804	2017	635	840	1748	1386	1260	3185	0.02	0.035	0.124	2.908	4.036	9.783	2.975	3.954	11.005	8.018	8.355	18.407	ENSMUST00000029076	ENSMUSG00000027559
ENSMUST00000029078	chr3	+	14886425	14900769	1789	5.82695e-08	5.64199e-07	-0.720472	0.00122779	0.005695	-0.411061	4.50219e-32	1.6203e-30	-1.46585	0.00470349	0.966935	0.291141	5.51551e-13	1.15806e-09	-0.672958	4.48921e-26	9.79585e-23	-0.974145	129	149	255	536	557	574	425	328	335	1210	773	1121	0.543	0.724	1.106	2.312	2.355	2.345	1.677	1.301	1.777	5.896	4.318	5.457	ENSMUST00000029078	ENSMUSG00000027562
ENSMUST00000067120	chr2	-	180757015	180774010	4565	0.256754	0.509192	0.177732	0.0195836	0.0653468	0.322289	0.0311307	0.094814	-0.284236	0.179343	1	0.123333	5.19398e-05	0.0137571	-0.416703	1.053e-08	3.12981e-06	-0.544531	130	145	133	111	126	96	58	107	56	226	190	215	0.214	0.276	0.226	0.188	0.209	0.154	0.09	0.166	0.116	0.432	0.416	0.41	ENSMUST00000067120	ENSMUSG00000027577
ENSMUST00000029183	chr2	+	158593828	158612373	2266	0.00193996	0.00885801	-0.440067	0.00033226	0.00173875	-0.523123	0.587849	0.838254	0.058156	0.611092	1	-0.0650578	1.82778e-06	0.000832988	0.488276	4.18538e-08	1.08378e-05	0.555839	829	913	1081	1510	1624	1584	1624	1876	1238	728	885	880	2.752	3.503	3.7	5.141	5.421	5.109	5.06	5.873	5.184	2.801	3.903	3.382	ENSMUST00000029183	ENSMUSG00000027654
ENSMUST00000108300	chr3	-	26996143	27052783	4086	7.94219e-07	6.70548e-06	0.693891	1.40833e-05	9.41616e-05	0.585762	5.94012e-13	8.6668e-12	1.01276	0.403487	1	-0.106789	0.00355539	0.309814	0.307567	0.000103624	0.0107988	0.415234	5558	4550	5492	3423	3583	3474	3848	4117	2769	2085	2386	2492	10.234	9.683	10.425	6.463	6.633	6.214	6.649	7.147	6.43	4.448	5.835	5.312	ENSMUST00000108300	ENSMUSG00000027699
ENSMUST00000029515	chr3	+	93324409	93330209	511	1.24707e-07	1.16244e-06	0.623847	3.70236e-11	4.62259e-10	0.828206	0.0603719	0.163714	0.122208	0.0885682	1	0.193615	6.50464e-06	0.00252137	-0.482924	1.48259e-10	6.34644e-08	-0.680065	4018	4984	6486	2506	2882	4624	2644	3062	2633	3282	3027	5821	59.159	84.808	98.449	37.836	42.664	66.14	36.53	42.506	48.888	55.99	59.196	99.212	ENSMUST00000029515	ENSMUSG00000027907
ENSMUST00000029540	chr3	-	90254512	90269788	4066	1.74669e-51	1.15305e-49	1.94065	1.41713e-69	1.28362e-67	2.24088	6.88246e-43	3.52562e-41	1.78668	0.0469831	1	0.231645	0.0866135	1	-0.176841	8.2578e-05	0.00885307	-0.417765	1203	1676	1225	121	177	133	94	103	55	156	138	220	2.226	3.584	2.337	0.23	0.329	0.239	0.163	0.18	0.128	0.334	0.339	0.471	ENSMUST00000029540	ENSMUSG00000027931
ENSMUST00000120272	chr3	+	159158396	159192919	3323	6.63995e-12	9.395e-11	-0.967372	2.58736e-14	4.04385e-13	-1.06327	3.3563e-05	0.00020952	-0.632197	0.465877	1	-0.076488	0.00018016	0.0358228	0.338194	3.36705e-06	0.000555288	0.415637	806	524	761	1882	1944	1864	2184	2040	1592	1043	1248	1105	1.825	1.371	1.776	4.37	4.425	4.1	4.64	4.355	4.546	2.736	3.753	2.896	ENSMUST00000120272	ENSMUSG00000028175
ENSMUST00000106128	chr3	-	148478549	148617599	6052	2.171e-102	4.46275e-100	-3.0773	2.43332e-106	4.52814e-104	-3.19335	2.35342e-132	7.39963e-130	-3.54954	0.931706	1	-0.0825057	0.000116193	0.0257449	-0.417333	5.34278e-05	0.00615972	-0.335628	717	346	636	5768	7062	11325	6987	7291	8717	7960	7510	11712	0.891	0.497	0.815	7.353	8.827	13.677	8.151	8.546	13.666	11.466	12.401	16.855	ENSMUST00000106128	ENSMUSG00000028184
ENSMUST00000029845	chr3	+	145421638	145557241	3764	4.22085e-31	1.51616e-29	1.55041	8.35809e-38	3.44334e-36	1.74697	7.96385e-15	1.32359e-13	1.09259	0.295578	1	0.15093	2.81614e-06	0.00121736	-0.443296	1.9583e-09	6.69982e-07	-0.599482	1729	1051	1045	242	234	275	240	240	114	520	297	445	3.456	2.428	2.153	0.496	0.47	0.534	0.45	0.452	0.287	1.204	0.789	1.03	ENSMUST00000029845	ENSMUSG00000028194
ENSMUST00000029846	chr3	-	145309934	145312949	2028	0.000632553	0.00324616	-0.491487	0.415541	0.695855	-0.157559	7.31017e-07	5.8837e-06	-0.735903	0.00120101	0.400518	0.307588	0.112255	1	-0.205995	3.25329e-07	6.72965e-05	-0.524746	149	174	48	312	226	379	130	218	144	286	198	499	0.553	0.746	0.184	1.187	0.843	1.366	0.453	0.763	0.674	1.229	0.976	2.143	ENSMUST00000029846	ENSMUSG00000028195
ENSMUST00000132010	chr4	+	11083587	11101526	5432	0.0115199	0.0421777	0.408397	5.09621e-06	3.64476e-05	0.704334	0.792238	0.972802	0.156426	0.00714904	1	0.282173	0.0032683	0.295	-0.250447	6.60257e-09	2.07264e-06	-0.534857	4939	4256	6583	4831	4028	4842	4134	3482	2995	5213	3574	5770	6.841	6.813	9.4	6.862	5.609	6.515	5.373	4.547	5.231	8.366	6.575	9.251	ENSMUST00000132010	ENSMUSG00000028211
ENSMUST00000029936	chr3	+	142257810	142282143	2823	0.000543417	0.00283126	-0.406397	0.265451	0.518589	-0.150918	8.40177e-14	1.305e-12	-0.850549	0.0163646	1	0.230702	0.00028566	0.0508908	-0.382026	8.37368e-12	4.36826e-09	-0.622819	0	0	2	18	6	72	2	9	9	57	30	174	0	0	0.005	0.049	0.016	0.186	0.005	0.023	0.03	0.176	0.106	0.537	ENSMUST00000029936	ENSMUSG00000028269
ENSMUST00000165774	chr3	+	142283565	142300972	2516	3.47627e-09	3.85056e-08	-0.677789	0.079046	0.208369	-0.238758	6.20153e-17	1.17373e-15	-0.955514	1.14271e-05	0.00881448	0.396993	0.0435652	1	-0.22407	1.28518e-12	7.53965e-10	-0.638541	0	1	2	44	17	176	2	12	22	88	44	202	0	0.003	0.006	0.135	0.051	0.511	0.006	0.034	0.083	0.305	0.175	0.699	ENSMUST00000165774	ENSMUSG00000028270
ENSMUST00000089948	chr3	+	153636399	153934686	4098	1.00668e-54	7.24227e-53	-1.91434	1.78135e-59	1.28502e-57	-2.03417	7.21124e-84	1.01737e-81	-2.3048	0.761996	1	-0.0603032	0.000846809	0.116317	-0.300022	0.000173673	0.0165648	-0.237541	36	2	11	476	462	1301	512	475	1085	531	630	1548	0.066	0.004	0.021	0.896	0.853	2.32	0.882	0.822	2.512	1.13	1.536	3.29	ENSMUST00000089948	ENSMUSG00000028360
ENSMUST00000102961	chr4	-	41604528	41642474	1995	2.1724e-75	2.52974e-73	-2.17269	4.99176e-73	4.91745e-71	-2.1339	7.5005e-107	1.61065e-104	-2.59156	0.447983	1	0.0815086	0.000888427	0.120255	-0.339848	2.17231e-05	0.00287071	-0.423965	30	36	16	1317	1206	1016	1343	1100	694	1441	1214	1462	0.113	0.157	0.062	5.093	4.573	3.722	4.753	3.911	3.301	6.297	6.081	6.383	ENSMUST00000102961	ENSMUSG00000028444
ENSMUST00000143073	chr4	+	43505771	43507077	594	0.00102484	0.00501811	0.574594	1.15497e-25	3.17625e-24	1.41198	1.1303e-40	5.35602e-39	2.0098	1.36962e-23	6.67119e-20	0.837851	5.56532e-43	6.54369e-39	1.44439	1.9816e-05	0.00265795	0.605557	131695	153824	136226	129130	129903	88967	57402	45739	62699	24040	37096	48569	1668.07	2251.72	1778.8	1677.21	1654.34	1094.73	682.269	546.221	1001.5	352.812	624.084	712.132	ENSMUST00000143073	ENSMUSG00000028461
ENSMUST00000030216	chr4	-	86090544	86204207	1892	1.09786e-09	1.27937e-08	0.696607	1.25273e-07	1.09848e-06	0.612614	3.92057e-11	4.96613e-10	-0.525135	0.642709	1	-0.0892687	1.4044e-58	6.19241e-54	-1.12932	2.89654e-55	2.35581e-51	-1.03452	30	85	49	0	0	0	0	0	4	1	0	800	0.119	0.391	0.201	0	0	0	0	0	0.02	0.005	0	3.683	ENSMUST00000030216	ENSMUSG00000028492
ENSMUST00000106731	chr4	+	107503589	107549445	6627	3.03474e-08	3.03986e-07	-0.828719	8.95357e-07	7.05749e-06	-0.657553	6.94496e-16	1.23698e-14	-1.11351	0.31026	1	0.17395	0.00539344	0.388737	-0.246603	8.06666e-05	0.00870974	-0.425368	391	360	287	623	667	1481	784	902	688	579	620	1914	0.444	0.472	0.336	0.725	0.761	1.633	0.835	0.966	0.985	0.762	0.935	2.515	ENSMUST00000106731	ENSMUSG00000028613
ENSMUST00000030391	chr2	+	172375092	172384122	2838	4.43159e-88	6.9078e-86	2.54456	9.07904e-119	2.08353e-116	2.90383	2.78279e-61	2.28929e-59	2.20671	0.00917308	1	0.277951	0.00012974	0.028042	-0.349928	4.99129e-12	2.71458e-09	-0.638772	2409	2542	2288	130	134	208	102	74	63	272	194	321	6.386	7.788	6.253	0.353	0.357	0.536	0.254	0.185	0.211	0.836	0.683	0.985	ENSMUST00000030391	ENSMUSG00000028640
ENSMUST00000030398	chr4	+	118781315	118809935	2607	1.01733e-16	1.99047e-15	-1.18356	1.34183e-11	1.73059e-10	-0.899781	1.2485e-22	3.11928e-21	-1.41865	0.0232989	1	0.283847	0.0767803	1	-0.216904	3.18053e-05	0.0039749	-0.503549	5450	3582	4493	12373	10936	12160	11940	10426	6436	10223	9308	14595	15.729	11.947	13.367	36.617	31.733	34.092	32.335	28.369	23.423	34.185	35.679	48.759	ENSMUST00000030398	ENSMUSG00000028645
ENSMUST00000065896	chr4	-	116832243	116855244	2842	0.466611	0.746485	0.13391	0.29609	0.558989	-0.133203	0.0695885	0.183964	0.323324	0.0223216	1	-0.24822	0.150093	1	0.191246	0.000112896	0.0115432	0.443576	2041	1582	2320	1998	2132	2035	2622	2579	1994	1223	1542	1817	5.403	4.84	6.332	5.424	5.675	5.234	6.514	6.437	6.657	3.751	5.422	5.568	ENSMUST00000065896	ENSMUSG00000028678
ENSMUST00000030489	chr4	+	114729030	114744360	4213	3.90922e-09	4.30636e-08	-0.732821	1.90446e-12	2.60426e-11	-0.747006	2.34758e-43	1.22309e-41	-1.69819	0.2216	1	0.00077	1.21901e-16	3.25752e-13	-0.85978	8.58622e-13	5.17286e-10	-0.861277	37	52	23	393	206	112	548	240	52	1085	399	366	0.066	0.107	0.042	0.72	0.37	0.194	0.918	0.404	0.117	2.245	0.946	0.757	ENSMUST00000030489	ENSMUSG00000028717
ENSMUST00000030547	chr4	+	137024683	137126545	14187	7.98445e-12	1.12324e-10	0.940381	7.63642e-10	8.49527e-09	0.792099	0.00417311	0.0168063	0.369058	0.326558	1	-0.145194	1.40553e-07	8.8218e-05	-0.561681	8.89409e-06	0.00133509	-0.413345	10388	3796	5305	2526	3570	4705	3907	4304	2977	4793	3783	5262	5.509	2.327	2.9	1.374	1.904	2.424	1.944	2.152	1.991	2.945	2.665	3.23	ENSMUST00000030547	ENSMUSG00000028763
ENSMUST00000120204	chr4	+	129662113	129699877	5170	1.00676e-65	9.35699e-64	-2.064	1.49006e-24	3.92146e-23	-1.30756	1.97852e-114	4.84306e-112	-2.67152	1.26902e-16	2.7737e-13	0.733847	8.90031e-09	8.76953e-06	-0.521212	2.7355e-49	1.57892e-45	-1.27576	84	33	42	810	1196	1947	437	508	582	947	1486	3221	0.122	0.056	0.063	1.209	1.75	2.753	0.597	0.697	1.068	1.597	2.872	5.426	ENSMUST00000120204	ENSMUSG00000028782
ENSMUST00000105910	chr4	+	132776724	132780470	986	0.337709	0.611111	-0.179347	0.29327	0.555352	0.0939264	0.00277302	0.0117168	-0.444347	0.0143696	1	0.239708	0.0202707	0.758411	-0.229365	3.20401e-07	6.63538e-05	-0.479321	47	91	118	141	130	116	58	84	50	148	163	214	0.359	0.802	0.928	1.103	0.997	0.86	0.415	0.604	0.481	1.309	1.652	1.89	ENSMUST00000105910	ENSMUSG00000028865
ENSMUST00000030687	chr4	+	124663673	124686343	1834	3.34923e-39	1.58109e-37	-1.51571	2.22267e-44	1.10562e-42	-1.6217	6.11561e-27	1.84247e-25	-1.2333	0.478492	1	-0.0628667	0.00313432	0.287318	0.302792	0.000177116	0.0168393	0.36679	32	26	11	709	688	392	611	1017	241	424	392	214	0.131	0.123	0.047	2.983	2.838	1.562	2.352	3.934	1.247	2.015	2.136	1.016	ENSMUST00000030687	ENSMUSG00000028871
ENSMUST00000084296	chr4	-	124595708	124614161	1626	0.738865	0.944139	-0.0604801	0.162925	0.365556	-0.18145	0.174806	0.376959	0.208069	0.17819	1	-0.114571	0.0241497	0.816274	0.26542	0.000194436	0.018282	0.381406	2296	1943	2170	2513	2433	2562	2944	3057	2053	1670	1687	1861	10.624	10.39	10.351	11.924	11.319	11.517	12.783	13.337	11.98	8.953	10.368	9.968	ENSMUST00000084296	ENSMUSG00000028873
ENSMUST00000075363	chr4	+	151552242	151645961	1457	2.68677e-43	1.44737e-41	1.74609	4.5247e-62	3.44664e-60	2.06147	7.86834e-31	2.73875e-29	1.45418	0.0174456	1	0.243052	0.00662812	0.428908	-0.299342	5.95413e-08	1.46343e-05	-0.552356	1171	1304	1540	193	150	195	78	136	88	155	183	396	6.047	7.782	8.198	1.022	0.779	0.978	0.378	0.662	0.573	0.927	1.255	2.367	ENSMUST00000075363	ENSMUSG00000028937
ENSMUST00000094438	chr4	-	151660080	151665771	1829	0.0104185	0.0386808	-0.360204	0.366148	0.642602	-0.15895	9.19583e-07	7.30191e-06	-0.536945	0.0670422	1	0.182065	0.041976	1	-0.143815	1.40385e-05	0.00198415	-0.334293	1	3	0	9	14	51	1	4	15	9	39	95	0.004	0.014	0	0.038	0.058	0.204	0.004	0.016	0.078	0.043	0.213	0.452	ENSMUST00000094438	ENSMUSG00000028946
ENSMUST00000144995	chr5	-	24096635	24107794	3774	8.79335e-07	7.38362e-06	-0.750285	1.85892e-09	1.98938e-08	-0.846715	0.0159456	0.0538135	-0.340394	0.178924	1	-0.0908532	0.000514832	0.0805332	0.409009	6.78016e-07	0.000131013	0.501044	2930	2523	2459	5890	4472	4711	6765	5212	4028	3720	2722	3237	5.841	5.813	5.054	12.041	8.964	9.124	12.656	9.797	10.127	8.593	7.208	7.47	ENSMUST00000144995	ENSMUSG00000028949
ENSMUST00000030865	chr4	-	147451169	147462140	3996	3.96354e-28	1.28849e-26	1.48583	6.04007e-29	1.86629e-27	1.50183	4.28825e-15	7.25058e-14	1.03471	0.973654	1	0.00547552	2.50433e-05	0.00772182	-0.432354	1.10657e-05	0.00162162	-0.439009	4498	3207	3174	1043	1107	1300	1002	1200	1091	1231	1232	1900	8.469	6.978	6.161	2.014	2.096	2.378	1.77	2.13	2.59	2.686	3.081	4.141	ENSMUST00000030865	ENSMUSG00000029007
ENSMUST00000133533	chr4	-	153430361	153471282	4752	6.66018e-16	1.24177e-14	1.04946	8.99626e-27	2.56967e-25	1.19613	2.29824e-09	2.48219e-08	0.734149	0.0364722	1	0.104507	0.0147812	0.657492	-0.308879	9.02566e-07	0.000169284	-0.417764	256	382	501	70	19	107	11	18	56	38	63	216	0.405	0.699	0.818	0.114	0.03	0.165	0.016	0.027	0.112	0.07	0.132	0.396	ENSMUST00000133533	ENSMUSG00000029026
ENSMUST00000074113	chr5	-	44384863	44492975	3743	1.92237e-08	1.96588e-07	-0.755544	7.06888e-05	0.000419731	-0.517424	1.5276e-16	2.82765e-15	-1.11981	0.023798	1	0.231059	0.00278018	0.265225	-0.325843	4.72372e-08	1.19381e-05	-0.562053	529	397	615	1008	1215	1598	898	1237	774	1022	1083	2181	1.063	0.922	1.274	2.078	2.456	3.12	1.694	2.344	1.962	2.38	2.891	5.075	ENSMUST00000074113	ENSMUSG00000029086
ENSMUST00000114158	chr5	+	37633318	37683370	3049	9.13457e-06	6.59851e-05	-0.593366	0.000607855	0.00301364	-0.447927	2.05635e-12	2.88711e-11	-0.923906	0.163248	1	0.144763	0.003425	0.304225	-0.28905	6.62662e-06	0.00101343	-0.438001	215	574	289	708	763	970	682	836	473	730	784	1298	0.531	1.637	0.735	1.792	1.893	2.325	1.579	1.945	1.472	2.087	2.57	3.708	ENSMUST00000114158	ENSMUSG00000029121
ENSMUST00000088081	chr5	+	31014266	31101742	5022	4.64333e-46	2.69567e-44	-2.01976	4.3803e-42	2.04676e-40	-1.93823	1.66433e-71	1.75453e-69	-2.48773	0.148075	1	0.111598	1.51958e-05	0.00526538	-0.420141	3.03912e-09	1.01454e-06	-0.531865	431	556	635	2675	2667	5289	2942	2403	3714	3375	2673	6613	0.646	0.963	0.981	4.11	4.017	7.698	4.136	3.394	7.017	5.859	5.319	11.469	ENSMUST00000088081	ENSMUSG00000029168
ENSMUST00000031238	chr5	-	105507412	105539311	3633	0.325981	0.597729	0.189829	0.718606	0.932072	0.0261273	0.00127971	0.00585845	-0.476431	0.459944	1	-0.143895	5.70123e-08	4.13796e-05	-0.596974	5.28348e-06	0.000827103	-0.445497	21	5	26	10	0	14	18	8	16	50	56	102	0.043	0.012	0.056	0.021	0	0.028	0.035	0.016	0.042	0.12	0.154	0.245	ENSMUST00000031238	ENSMUSG00000029298
ENSMUST00000054979	chr5	+	104183180	104284341	8323	1.45011e-66	1.37934e-64	2.376	2.23376e-71	2.10543e-69	2.46804	2.89714e-49	1.77897e-47	1.97893	0.491315	1	0.0752158	0.000227057	0.0429678	-0.399212	5.92529e-06	0.000918733	-0.474612	13124	9681	12051	1574	1954	2663	2124	1927	1526	2263	1873	3042	11.864	10.114	11.23	1.459	1.776	2.339	1.802	1.642	1.74	2.37	2.249	3.183	ENSMUST00000054979	ENSMUSG00000029313
ENSMUST00000031280	chr5	+	98683202	98706049	2501	2.55271e-05	0.000171512	-0.538074	0.129559	0.306826	-0.223744	1.33897e-08	1.33306e-07	-0.599051	0.00551539	1	0.285518	0.258871	1	-0.0340529	1.81287e-05	0.0024724	-0.332182	3	1	2	25	22	115	6	30	6	8	39	149	0.009	0.003	0.006	0.077	0.067	0.336	0.017	0.085	0.023	0.028	0.156	0.519	ENSMUST00000031280	ENSMUSG00000029337
ENSMUST00000031411	chr5	-	122016035	122043833	3867	1.31439e-05	9.24317e-05	0.663666	4.6263e-08	4.2729e-07	0.736988	0.0366034	0.108561	0.249866	0.146109	1	0.0685677	0.00273399	0.26192	-0.410922	4.56642e-06	0.00073544	-0.479866	6927	6203	8101	5172	4462	5716	4746	4495	3896	4805	4285	7250	13.477	13.948	16.249	10.319	8.729	10.804	8.665	8.246	9.559	10.832	11.073	16.329	ENSMUST00000031411	ENSMUSG00000029455
ENSMUST00000031587	chr5	+	114580394	114589332	1985	1.64414e-05	0.000113917	0.629278	2.85276e-06	2.10882e-05	0.663667	0.092983	0.232243	0.268005	0.691464	1	0.0335712	0.00065344	0.0953244	-0.346039	7.89974e-05	0.00855373	-0.378947	1976	1734	2288	1297	1259	1490	1375	1381	971	1632	1340	1726	7.49	7.596	8.94	5.041	4.798	5.486	4.891	4.935	4.641	7.167	6.746	7.573	ENSMUST00000031587	ENSMUSG00000029591
ENSMUST00000156722	chr5	+	121099196	121129606	3251	0.00184246	0.00846127	0.408758	4.08646e-06	2.95894e-05	0.592705	0.710123	0.925597	-0.10918	0.160867	1	0.150272	1.51166e-05	0.00524824	-0.476563	6.21312e-10	2.39595e-07	-0.632965	88	174	136	47	32	84	35	11	43	66	58	291	0.204	0.465	0.324	0.112	0.074	0.189	0.076	0.024	0.125	0.177	0.178	0.78	ENSMUST00000156722	ENSMUSG00000029602
ENSMUST00000031607	chr5	-	121130210	121161936	4035	8.19283e-36	3.47299e-34	1.57971	4.43711e-54	2.82791e-52	1.95099	1.95912e-34	7.5726e-33	1.60334	0.0033248	0.779216	0.309188	0.549343	1	0.00190449	0.00018356	0.0173506	-0.318149	2136	1842	1586	315	489	344	169	370	148	282	345	430	3.983	3.969	3.049	0.602	0.917	0.623	0.296	0.65	0.348	0.609	0.854	0.928	ENSMUST00000031607	ENSMUSG00000029603
ENSMUST00000031650	chr5	-	148112380	148118846	2261	6.30376e-27	1.96317e-25	-1.2385	3.7531e-13	5.401e-12	-0.888419	1.12151e-57	8.53267e-56	-1.65794	0.000117205	0.0686231	0.345536	1.89065e-06	0.000855011	-0.348743	2.59009e-20	3.76409e-17	-0.705854	7	3	6	149	98	635	144	128	138	266	79	1101	0.023	0.012	0.021	0.508	0.328	2.053	0.45	0.402	0.579	1.026	0.349	4.241	ENSMUST00000031650	ENSMUSG00000029646
ENSMUST00000031653	chr5	-	148373179	148537587	6895	8.25048e-08	7.85742e-07	-0.721776	8.2019e-07	6.50124e-06	-0.649529	1.88348e-21	4.47308e-20	-1.14687	0.578763	1	0.0789919	4.12564e-05	0.0115498	-0.361606	1.22264e-06	0.000223918	-0.443674	19	20	37	267	123	143	276	96	82	472	166	260	0.021	0.025	0.042	0.299	0.135	0.152	0.283	0.099	0.113	0.597	0.241	0.328	ENSMUST00000031653	ENSMUSG00000029648
ENSMUST00000047622	chr6	-	32094564	32538192	12580	0.00272827	0.0119771	-0.432382	0.0128132	0.0453475	-0.363423	4.45301e-09	4.67381e-08	-0.79601	0.474604	1	0.0700908	0.00380715	0.322666	-0.309279	0.000142505	0.0140565	-0.381912	38	8	35	65	123	122	47	123	74	127	160	203	0.023	0.006	0.022	0.04	0.074	0.071	0.026	0.069	0.056	0.088	0.127	0.141	ENSMUST00000047622	ENSMUSG00000029765
ENSMUST00000031868	chr6	-	35217956	35258131	3427	1.55854e-11	2.14523e-10	-0.936966	1.3321e-20	2.93463e-19	-1.08191	3.50596e-09	3.71749e-08	-0.745211	0.00731314	1	-0.108817	0.20754	1	0.207184	4.26933e-05	0.00509264	0.318541	97	40	72	522	338	291	730	631	228	383	264	160	0.213	0.101	0.163	1.175	0.746	0.621	1.504	1.306	0.631	0.974	0.77	0.407	ENSMUST00000031868	ENSMUSG00000029843
ENSMUST00000073387	chr6	-	42308485	42323267	3273	1.09421e-08	1.14701e-07	-0.782407	0.0027157	0.0116394	-0.460404	5.31146e-23	1.35196e-21	-1.2765	0.000598381	0.243489	0.303164	1.54434e-05	0.00533025	-0.433382	1.8097e-16	1.74092e-13	-0.747629	125	49	81	230	316	551	200	157	239	432	282	918	0.287	0.13	0.192	0.542	0.73	1.23	0.431	0.34	0.693	1.151	0.861	2.443	ENSMUST00000073387	ENSMUSG00000029859
ENSMUST00000163139	chr6	-	89266309	89312607	9025	0.400756	0.680785	0.0372181	0.62311	0.874613	-0.059093	0.0144186	0.0493684	-0.332765	0.675635	1	-0.0829864	2.19355e-05	0.00694572	-0.355292	8.07405e-05	0.00870974	-0.271034	5831	3924	4990	4120	4188	6956	5006	4922	5173	5824	4082	7952	4.861	3.781	4.289	3.522	3.51	5.633	3.916	3.869	5.438	5.626	4.52	7.674	ENSMUST00000163139	ENSMUSG00000030084
ENSMUST00000032179	chr6	-	90963061	91066823	7037	1.69036e-99	3.27145e-97	2.64159	3.02086e-127	8.01992e-125	2.83107	3.48493e-60	2.80162e-58	2.00931	0.0308346	1	0.123775	1.05029e-07	6.92156e-05	-0.625678	9.49539e-16	8.36955e-13	-0.753978	3022	1581	3062	70	163	169	75	71	74	263	217	394	3.231	1.954	3.375	0.077	0.175	0.176	0.075	0.072	0.1	0.326	0.308	0.488	ENSMUST00000032179	ENSMUSG00000030091
ENSMUST00000015511	chr6	-	115904828	115945023	6907	4.67783e-94	8.07365e-92	-2.46835	2.0523e-95	3.06091e-93	-2.52018	7.79399e-127	2.27583e-124	-2.86814	0.687607	1	0.00817156	0.0014585	0.171148	-0.313456	0.000198746	0.0186091	-0.319753	39	15	47	1557	1848	1419	1427	1899	1123	1967	1787	1680	0.042	0.019	0.053	1.739	2.024	1.502	1.459	1.95	1.543	2.483	2.585	2.118	ENSMUST00000015511	ENSMUSG00000030123
ENSMUST00000032341	chr6	-	136796971	136806254	2517	0.718403	0.934434	-0.0673056	0.706443	0.925322	-0.0530543	4.75826e-07	3.92299e-06	-0.544858	1	1	0.0135136	1.13113e-06	0.000539181	-0.421079	7.41136e-07	0.000142135	-0.434826	1	0	0	6	0	1	5	2	0	55	19	49	0.003	0	0	0.018	0	0.003	0.014	0.006	0	0.19	0.075	0.17	ENSMUST00000032341	ENSMUSG00000030217
ENSMUST00000117919	chr6	-	137003351	137118253	2262	0.00241404	0.0107426	0.402843	5.79829e-08	5.30772e-07	0.654358	0.98087	1	0.0279398	0.0151483	1	0.210734	0.000131206	0.0282205	-0.344206	9.98799e-12	5.18017e-09	-0.563783	236	153	177	53	43	185	26	31	67	83	140	317	0.785	0.588	0.607	0.181	0.144	0.598	0.081	0.097	0.281	0.32	0.618	1.221	ENSMUST00000117919	ENSMUSG00000030222
ENSMUST00000088373	chr6	-	112667964	112897260	8887	0.770935	0.961595	-0.0037365	0.00814474	0.0306724	0.326017	0.0471455	0.133619	-0.321695	0.0050733	1	0.290077	0.00573805	0.401253	-0.285431	3.56099e-09	1.18214e-06	-0.586323	257	272	336	213	244	464	262	154	121	291	286	583	0.218	0.266	0.293	0.185	0.208	0.382	0.208	0.123	0.129	0.285	0.322	0.571	ENSMUST00000088373	ENSMUSG00000030257
ENSMUST00000129423	chr7	+	4071134	4088308	4353	5.04037e-12	7.19958e-11	0.836227	2.0937e-31	6.98792e-30	1.44305	5.27329e-08	4.91054e-07	0.72868	1.05353e-06	0.00101582	0.516421	0.0533334	1	-0.11391	2.96601e-13	1.98026e-10	-0.650866	1075	791	595	220	251	452	113	136	100	160	289	589	1.858	1.58	1.06	0.39	0.436	0.759	0.183	0.222	0.218	0.32	0.663	1.178	ENSMUST00000129423	ENSMUSG00000030428
ENSMUST00000076226	chr7	+	63305524	63487164	15342	5.13315e-07	4.43672e-06	0.694557	7.30168e-07	5.82902e-06	0.650476	0.0534373	0.148063	0.26179	0.87018	1	-0.0449319	5.78104e-05	0.0149065	-0.420303	6.85291e-05	0.00763512	-0.374441	2747	1858	2362	941	1411	2017	1291	1614	1346	1788	1234	2303	1.347	1.053	1.194	0.473	0.696	0.961	0.594	0.746	0.832	1.016	0.804	1.307	ENSMUST00000076226	ENSMUSG00000030451
ENSMUST00000107394	chr7	+	86955612	86958317	1936	3.5243e-50	2.25003e-48	-1.74873	1.51118e-53	9.47777e-52	-1.89757	1.03783e-86	1.56991e-84	-2.32531	0.621171	1	-0.0940609	1.92244e-06	0.000864951	-0.490055	5.8574e-08	1.44961e-05	-0.392331	61	73	33	721	390	2031	768	459	1634	1393	746	2073	0.237	0.328	0.132	2.873	1.524	7.668	2.801	1.682	8.008	6.273	3.851	9.326	ENSMUST00000107394	ENSMUSG00000030543
ENSMUST00000032760	chr7	-	86937126	86938674	1275	1.87426e-46	1.10061e-44	-1.58761	2.67178e-42	1.25458e-40	-1.51741	4.3455e-84	6.16927e-82	-2.14755	0.110746	1	0.102358	2.53107e-06	0.00111601	-0.465083	4.47746e-11	2.07553e-08	-0.571245	11	0	1	410	222	769	331	129	615	667	336	1082	0.065	0	0.006	2.481	1.317	4.408	1.833	0.718	4.577	4.56	2.633	7.391	ENSMUST00000032760	ENSMUSG00000030544
ENSMUST00000032865	chr7	-	91733668	91754337	1470	0.0368993	0.112933	0.29123	0.000706474	0.00345546	0.434717	0.835571	0.988011	-0.0661731	0.116355	1	0.133581	0.00368642	0.315006	-0.328466	3.19784e-06	0.000531777	-0.464892	959	897	1102	765	703	1043	724	661	626	766	756	1357	4.908	5.306	5.815	4.015	3.618	5.186	3.477	3.19	4.04	4.543	5.139	8.04	ENSMUST00000032865	ENSMUSG00000030630
ENSMUST00000032888	chr7	-	125262404	125273139	2134	0.386996	0.666356	0.11079	0.955933	1	-0.0328431	1.34094e-06	1.04087e-05	0.668641	0.224575	1	-0.132772	1.19384e-07	7.65445e-05	0.566021	1.71501e-11	8.52415e-09	0.70134	9844	7794	9130	8762	9551	9400	10043	11414	7550	4743	5069	5890	34.706	31.757	33.184	31.678	33.857	32.196	33.226	37.941	33.568	19.376	23.737	24.039	ENSMUST00000032888	ENSMUSG00000030654
ENSMUST00000032915	chr7	-	134171245	134185934	2063	0.452842	0.732979	0.134316	0.942869	1	0.00852537	0.000417223	0.00212247	0.515085	0.288922	1	-0.112941	0.000263915	0.0478875	0.380396	1.01719e-06	0.000187443	0.494453	3358	2979	3815	3362	3701	3504	3833	4018	3168	2072	2195	2333	12.247	12.556	14.343	12.573	13.571	12.415	13.118	13.816	14.57	8.756	10.633	9.849	ENSMUST00000032915	ENSMUSG00000030677
ENSMUST00000032921	chr7	+	134094076	134114117	3686	1.16839e-16	2.27631e-15	-1.00915	1.49526e-20	3.28407e-19	-1.12072	7.09741e-40	3.28961e-38	-1.5469	0.633657	1	-0.0694098	4.97987e-06	0.00200525	-0.456563	2.48745e-05	0.00322056	-0.383749	18	13	15	224	184	367	279	176	350	406	289	579	0.037	0.031	0.032	0.469	0.378	0.728	0.534	0.339	0.901	0.96	0.784	1.368	ENSMUST00000032921	ENSMUSG00000030683
ENSMUST00000094037	chr7	+	133924996	133929074	1727	1.27037e-78	1.58471e-76	-2.18805	7.70611e-75	7.94138e-73	-2.11735	6.0601e-136	1.98509e-133	-2.92902	0.0378216	1	0.10406	1.54369e-09	1.73912e-06	-0.644064	4.3325e-17	4.42983e-14	-0.753418	31	15	16	428	526	2528	305	383	2011	828	743	3605	0.135	0.076	0.072	1.912	2.304	10.699	1.247	1.573	11.048	4.18	4.299	18.18	ENSMUST00000094037	ENSMUSG00000030699
ENSMUST00000032974	chr7	-	133589371	133606622	3477	9.04978e-16	1.67454e-14	-1.01071	2.15977e-10	2.53309e-09	-0.802966	6.34238e-25	1.7563e-23	-1.28401	0.0360425	1	0.206123	0.0527606	1	-0.222007	2.09657e-05	0.00278916	-0.435498	45	38	40	328	374	395	205	349	199	393	508	313	0.097	0.095	0.089	0.728	0.814	0.83	0.416	0.712	0.543	0.985	1.46	0.784	ENSMUST00000032974	ENSMUSG00000030730
ENSMUST00000107128	chr7	-	105199569	105268034	7506	0.0283195	0.0906941	-0.269015	0.263138	0.5157	-0.118349	2.32966e-07	2.00025e-06	-0.614374	0.199972	1	0.138607	0.00192031	0.206223	-0.296933	2.75741e-06	0.000464583	-0.441473	16	34	15	64	82	62	57	44	26	118	126	137	0.016	0.039	0.016	0.066	0.083	0.06	0.054	0.042	0.033	0.137	0.168	0.159	ENSMUST00000107128	ENSMUSG00000030761
ENSMUST00000033149	chr7	-	139234498	139346422	3498	1.33843e-08	1.39208e-07	-0.695634	0.0333807	0.102639	-0.334888	6.5321e-22	1.579e-20	-1.1707	4.42215e-05	0.029384	0.333888	0.00031416	0.0546434	-0.40384	3.77355e-17	3.88049e-14	-0.751137	28	6	3	81	41	311	33	37	63	182	124	407	0.06	0.015	0.007	0.179	0.089	0.65	0.067	0.075	0.171	0.454	0.354	1.013	ENSMUST00000033149	ENSMUSG00000030862
ENSMUST00000033154	chr7	+	129302950	129313389	2203	0.00517857	0.0210224	-0.364118	1.44626e-05	9.64624e-05	-0.543564	0.831416	0.986445	0.0553141	0.0500598	1	-0.174014	0.000442416	0.072049	0.418505	1.50848e-08	4.29114e-06	0.594546	3373	2785	3481	4697	4787	5127	5402	6332	4533	2523	3130	3689	11.52	10.992	12.256	16.45	16.438	17.01	17.312	20.389	19.523	9.984	14.198	14.584	ENSMUST00000033154	ENSMUSG00000030867
ENSMUST00000033241	chr7	+	139802321	139898103	1612	2.37801e-06	1.87256e-05	0.65789	6.52701e-11	8.00631e-10	0.846585	0.00320363	0.0133176	0.405696	0.0349523	1	0.16326	0.0208127	0.767294	-0.243615	4.19151e-06	0.00068119	-0.412396	1384	970	1711	562	777	1134	525	649	683	533	666	1473	6.46	5.232	8.233	2.69	3.646	5.142	2.299	2.856	4.02	2.882	4.129	7.958	ENSMUST00000033241	ENSMUSG00000030946
ENSMUST00000033389	chr7	+	152082436	152086858	1809	4.90937e-12	7.02427e-11	-0.87451	7.41571e-12	9.74049e-11	-0.857947	3.3846e-41	1.63434e-39	-1.66404	0.894782	1	0.0381899	6.96015e-10	8.46594e-07	-0.680793	6.82314e-11	3.05218e-08	-0.720231	8	0	12	156	110	188	264	117	40	294	272	499	0.033	0	0.051	0.665	0.46	0.76	1.03	0.459	0.21	1.417	1.503	2.402	ENSMUST00000033389	ENSMUSG00000031073
ENSMUST00000105898	chr7	+	152024499	152030341	2299	0.222187	0.460351	-0.213916	0.598549	0.853988	-0.166408	6.12748e-20	1.35694e-18	-1.15971	0.367387	1	0.0504637	2.28334e-20	7.59836e-17	-0.850594	1.2499e-26	2.79558e-23	-0.901799	142	24	76	122	77	201	108	80	120	550	313	575	0.465	0.091	0.256	0.409	0.253	0.639	0.332	0.247	0.495	2.086	1.361	2.178	ENSMUST00000105898	ENSMUSG00000031074
ENSMUST00000033450	chrX	-	49406197	49518429	2651	9.33835e-55	6.72094e-53	2.03798	5.8707e-66	4.9075e-64	2.22732	5.24493e-43	2.69749e-41	1.78958	0.2096	1	0.135496	0.0222657	0.788554	-0.258668	0.000195465	0.0183402	-0.398767	2756	1402	1304	208	205	232	133	213	137	229	222	348	7.822	4.598	3.815	0.605	0.585	0.64	0.354	0.57	0.49	0.753	0.837	1.143	ENSMUST00000033450	ENSMUSG00000031119
ENSMUST00000033468	chrX	-	54484661	54591906	4569	0.743474	0.945475	-0.0484242	8.99735e-10	9.94085e-09	-0.754353	0.895613	1	0.0526681	4.89358e-11	8.0388e-08	-0.616277	0.538105	1	0.0930305	3.74985e-15	3.19507e-12	0.733109	40	18	16	28	25	49	18	17	485	26	24	14	0.066	0.034	0.027	0.047	0.041	0.078	0.028	0.026	1.007	0.05	0.052	0.027	ENSMUST00000033468	ENSMUSG00000031133
ENSMUST00000033495	chrX	+	7455427	7460558	2045	3.76748e-09	4.15946e-08	-0.67528	0.0362863	0.110053	0.387323	2.53013e-18	5.15588e-17	-0.988262	7.17109e-25	4.10403e-21	0.983214	0.00108146	0.141706	-0.280674	4.63842e-46	2.18409e-42	-1.29131	597	735	553	900	1503	2261	412	606	460	869	1526	2904	2.196	3.125	2.097	3.395	5.56	8.081	1.422	2.102	2.134	3.704	7.457	12.368	ENSMUST00000033495	ENSMUSG00000031155
ENSMUST00000033500	chrX	-	7501401	7505733	1077	0.676878	0.902709	-0.0549259	4.56465e-06	3.28471e-05	0.446169	0.90419	1	-0.0734177	3.26897e-06	0.00294396	0.430615	0.73418	1	-0.013546	5.19434e-08	1.2999e-05	-0.464094	87	80	16	33	46	95	2	9	2	35	70	60	0.608	0.646	0.115	0.236	0.323	0.645	0.013	0.059	0.018	0.283	0.65	0.485	ENSMUST00000033500	ENSMUSG00000031160
ENSMUST00000033502	chrX	-	7536385	7545036	1902	0.0979724	0.248653	-0.319841	0.661823	0.894923	0.0276172	8.56046e-12	1.14743e-10	-0.949373	0.00836259	1	0.30571	2.52969e-08	2.13475e-05	-0.549703	3.8629e-20	5.48566e-17	-0.869045	49	6	0	46	51	57	18	21	3	240	140	122	0.194	0.027	0	0.187	0.203	0.219	0.067	0.078	0.015	1.1	0.736	0.559	ENSMUST00000033502	ENSMUSG00000031162
ENSMUST00000036606	chrX	+	96237919	96270067	4963	0.690572	0.913301	0.0401072	0.0447371	0.130783	-0.197396	0.0282015	0.0872766	0.374891	0.00292207	0.733756	-0.219337	0.0262337	0.849176	0.30793	5.62462e-08	1.39975e-05	0.533182	442	310	652	631	388	463	1174	392	486	384	198	339	0.67	0.543	1.019	0.981	0.591	0.682	1.67	0.56	0.929	0.675	0.399	0.595	ENSMUST00000036606	ENSMUSG00000031216
ENSMUST00000114543	chrX	+	70232677	70276882	3557	1.30888e-10	1.65917e-09	0.777288	1.90649e-17	3.57979e-16	0.997228	6.04039e-05	0.000361147	0.468645	0.0543662	1	0.177311	0.00288196	0.271814	-0.29785	1.7806e-07	3.90446e-05	-0.482059	546	512	292	131	143	142	87	81	78	204	147	273	1.155	1.252	0.637	0.284	0.304	0.292	0.173	0.162	0.208	0.5	0.413	0.668	ENSMUST00000114543	ENSMUSG00000031351
ENSMUST00000033720	chrX	+	159198333	159217024	2244	6.24581e-09	6.72644e-08	-0.803075	3.19499e-14	4.96099e-13	-0.99898	2.50069e-06	1.86646e-05	-0.614969	0.019154	1	-0.190508	0.0955225	1	0.195376	4.27838e-05	0.00509677	0.385117	5814	5208	6665	14290	11178	10242	17549	13857	9074	10764	7110	8826	19.493	20.18	23.037	49.131	37.682	33.36	55.213	43.804	38.366	41.816	31.663	34.255	ENSMUST00000033720	ENSMUSG00000031353
ENSMUST00000034004	chr8	+	42011586	42076139	1548	0.00442877	0.0183068	-0.304751	0.150448	0.344003	-0.183928	2.0799e-07	1.79729e-06	-0.588173	0.0925766	1	0.112023	0.0184912	0.731561	-0.244369	1.60087e-05	0.00222396	-0.361227	49	12	13	51	113	118	82	49	30	147	65	199	0.238	0.067	0.065	0.254	0.552	0.557	0.374	0.225	0.184	0.828	0.42	1.12	ENSMUST00000034004	ENSMUSG00000031595
ENSMUST00000125716	chr8	+	96334739	96492856	3462	1.24548e-96	2.28892e-94	-2.45019	1.05682e-122	2.56507e-120	-2.80981	5.61035e-83	7.76918e-81	-2.20009	0.00579011	1	-0.290541	0.0109025	0.564885	0.305077	4.72111e-08	1.19381e-05	0.599507	35	44	45	1913	1995	1419	2969	2277	1270	1472	1297	785	0.076	0.111	0.101	4.263	4.359	2.996	6.055	4.666	3.481	3.707	3.744	1.975	ENSMUST00000125716	ENSMUSG00000031748
ENSMUST00000093271	chr8	+	97508502	97538090	3333	2.52383e-45	1.44223e-43	1.91409	9.71574e-59	6.88518e-57	2.13873	1.06192e-28	3.41818e-27	1.59085	0.0498389	1	0.17454	0.000115966	0.025727	-0.322948	1.00636e-09	3.68993e-07	-0.503826	2118	1972	3116	501	429	361	276	468	181	761	601	408	4.781	5.145	7.251	1.16	0.974	0.792	0.585	0.996	0.515	1.99	1.802	1.066	ENSMUST00000093271	ENSMUSG00000031785
ENSMUST00000034279	chr8	+	123012765	123105290	6708	0.106829	0.266102	0.183362	0.0221013	0.0724829	0.228404	0.0279894	0.0867558	-0.23218	0.371337	1	0.0509534	9.32448e-07	0.000455557	-0.397548	2.14409e-09	7.30752e-07	-0.447787	3389	2574	2412	2264	2174	3475	2421	2178	2428	3657	2362	3985	3.801	3.337	2.789	2.604	2.452	3.786	2.548	2.303	3.434	4.753	3.519	5.174	ENSMUST00000034279	ENSMUSG00000031822
ENSMUST00000151080	chr9	+	8900418	8948607	3897	0.0117872	0.0430283	-0.379091	0.321784	0.590624	-0.207713	2.03822e-05	0.00013181	-0.524888	0.0554387	1	0.158048	0.0746473	1	-0.119893	8.11677e-05	0.00874377	-0.284802	43	43	22	72	88	160	50	46	81	110	41	254	0.083	0.096	0.044	0.143	0.171	0.3	0.091	0.084	0.197	0.246	0.105	0.568	ENSMUST00000151080	ENSMUSG00000031870
ENSMUST00000052946	chr9	-	24527647	24578746	4043	1.33838e-23	3.64729e-22	-1.21188	1.58757e-39	6.88343e-38	-1.5448	2.2267e-13	3.34081e-12	-0.930317	0.00245805	0.649915	-0.268782	0.00294081	0.275449	0.295256	4.22959e-10	1.70069e-07	0.572097	9	3	20	493	238	173	861	313	178	286	73	96	0.017	0.006	0.038	0.941	0.445	0.313	1.504	0.549	0.418	0.617	0.18	0.207	ENSMUST00000052946	ENSMUSG00000031965
ENSMUST00000034478	chr9	-	30896986	30939438	3259	5.80571e-75	6.6953e-73	2.36596	7.81527e-98	1.21676e-95	2.59312	5.68028e-53	3.84725e-51	1.9395	0.0262707	1	0.168239	0.000418263	0.0690721	-0.428772	9.94617e-10	3.66189e-07	-0.602939	2861	1827	2321	185	122	292	122	104	133	219	188	498	6.605	4.875	5.524	0.438	0.283	0.655	0.264	0.226	0.387	0.586	0.576	1.331	ENSMUST00000034478	ENSMUSG00000031995
ENSMUST00000034533	chr9	-	32122367	32151822	4496	0.0142906	0.0508179	-0.344191	0.00856416	0.03204	-0.362864	4.94409e-11	6.21194e-10	-0.714802	0.914017	1	-0.00732231	0.000111692	0.0248412	-0.316511	0.000137144	0.0136142	-0.308499	1	0	2	35	10	18	17	40	8	107	78	32	0.002	0	0.003	0.06	0.017	0.029	0.027	0.063	0.017	0.207	0.173	0.062	ENSMUST00000034533	ENSMUSG00000032034
ENSMUST00000034534	chr9	+	32503626	32565405	5060	5.02961e-06	3.78203e-05	-0.60911	8.51777e-05	0.000498403	-0.548418	1.7365e-18	3.55713e-17	-1.06258	0.348666	1	0.0722518	1.47706e-05	0.00513823	-0.390307	3.27405e-08	8.65332e-06	-0.464425	34	53	58	196	137	299	191	144	169	402	224	430	0.051	0.091	0.089	0.299	0.205	0.432	0.267	0.202	0.317	0.693	0.442	0.74	ENSMUST00000034534	ENSMUSG00000032035
ENSMUST00000012281	chr9	+	75623170	75748117	3822	6.79157e-57	5.15383e-55	-1.74143	3.13088e-79	3.52547e-77	-2.09312	2.15305e-37	9.1485e-36	-1.28204	0.00326554	0.77398	-0.279518	0.000281779	0.0505055	0.475929	1.21361e-11	6.20436e-09	0.76227	5	6	5	957	526	285	1495	597	301	555	288	81	0.01	0.014	0.01	1.932	1.041	0.545	2.762	1.108	0.747	1.266	0.753	0.185	ENSMUST00000012281	ENSMUSG00000032179
ENSMUST00000072899	chr9	-	71474315	71619409	6754	2.45267e-85	3.5766e-83	-2.41496	2.52773e-127	6.73054e-125	-2.98634	1.0083e-82	1.38669e-80	-2.33916	9.2397e-07	0.000895766	-0.495389	0.316403	1	0.133139	1.22757e-09	4.37552e-07	0.635687	71	49	44	2203	1302	1653	3917	2158	1518	1894	857	1221	0.079	0.063	0.051	2.517	1.458	1.789	4.095	2.267	2.132	2.445	1.268	1.574	ENSMUST00000072899	ENSMUSG00000032232
ENSMUST00000034815	chr9	-	61765086	61794606	3423	0.00164259	0.00764458	-0.439486	0.000111705	0.000638828	-0.534984	0.253671	0.493187	-0.15543	0.400135	1	-0.0785131	0.00569699	0.40031	0.292792	0.000187393	0.0176755	0.372063	2524	1902	2228	3334	3405	3874	4119	3918	2837	2216	2418	2508	5.548	4.831	5.048	7.515	7.525	8.272	8.496	8.119	7.864	5.644	7.059	6.381	ENSMUST00000034815	ENSMUSG00000032254
ENSMUST00000098660	chr9	-	59814737	60358842	8796	2.35788e-41	1.19016e-39	-1.65623	1.75348e-55	1.15285e-53	-1.991	2.067e-27	6.33966e-26	-1.42914	0.0269727	1	-0.263248	0.000546478	0.0835203	0.262204	5.12604e-09	1.67069e-06	0.533904	54	3	150	1017	1372	485	1181	1745	532	612	673	370	0.046	0.003	0.132	0.892	1.18	0.403	0.948	1.407	0.574	0.607	0.765	0.366	ENSMUST00000098660	ENSMUSG00000032289
ENSMUST00000034830	chr9	+	54612554	54620917	802	2.0522e-159	9.77575e-157	-3.67133	2.06947e-174	9.99217e-172	-3.85454	2.23069e-143	7.97389e-141	-3.44631	0.199763	1	-0.136305	0.00337145	0.302299	0.284234	1.31755e-05	0.0018755	0.421058	202	243	301	8635	8415	7976	9762	9126	7455	6432	5140	5382	1.895	2.635	2.911	83.068	79.373	72.69	85.937	80.719	88.196	69.915	64.046	58.446	ENSMUST00000034830	ENSMUSG00000032291
ENSMUST00000034851	chr9	-	54859149	54874366	3123	2.5081e-49	1.5759e-47	-1.60246	5.16337e-52	3.14678e-50	-1.68508	9.19147e-91	1.50404e-88	-2.2265	0.747507	1	-0.035171	4.83378e-07	0.000263154	-0.522779	2.60674e-08	6.99289e-06	-0.487202	2	1	3	301	479	580	289	434	523	778	573	757	0.005	0.003	0.007	0.744	1.16	1.357	0.653	0.986	1.589	2.172	1.834	2.111	ENSMUST00000034851	ENSMUSG00000032303
ENSMUST00000034928	chr9	-	66870399	66897016	1824	1.21077e-48	7.48126e-47	-2.0711	4.57636e-62	3.48454e-60	-2.31924	9.1141e-43	4.64761e-41	-1.86188	0.0139882	1	-0.225995	0.0818364	1	0.231679	1.68297e-05	0.00231643	0.45971	902	1140	1106	7454	5071	6030	9971	6204	5193	5754	3357	4603	3.721	5.434	4.703	31.529	21.031	24.163	38.595	24.128	27.013	27.501	18.392	21.979	ENSMUST00000034928	ENSMUSG00000032366
ENSMUST00000034992	chr9	+	88222446	88266927	3580	0.536509	0.806113	-0.163639	0.174807	0.384982	0.183211	0.0109298	0.0388704	-0.410111	0.0105961	1	0.301974	0.0322138	0.925885	-0.210227	9.54462e-08	2.22663e-05	-0.526072	45	1	0	23	21	37	0	6	6	40	47	70	0.095	0.002	0	0.05	0.044	0.076	0	0.012	0.016	0.097	0.131	0.17	ENSMUST00000034992	ENSMUSG00000032420
ENSMUST00000142011	chr9	+	102619997	102635748	4427	1.6749e-06	1.34784e-05	0.63568	3.66844e-07	3.03438e-06	0.691526	0.0341676	0.102466	0.225777	0.766727	1	0.0540428	0.000488878	0.0774694	-0.38425	9.19718e-05	0.00973764	-0.439418	2062	2445	2230	1264	1262	1805	1202	1505	1325	1342	1256	2442	3.504	4.802	3.907	2.203	2.156	2.98	1.917	2.412	2.84	2.643	2.835	4.804	ENSMUST00000142011	ENSMUSG00000032531
ENSMUST00000035129	chr9	-	101824457	102257023	4667	6.13448e-15	1.08123e-13	-0.983734	2.19375e-14	3.44503e-13	-0.931363	1.02381e-45	5.73007e-44	-1.66465	0.575777	1	0.0748944	1.8253e-10	2.47637e-07	-0.594153	4.93739e-13	3.13281e-10	-0.670989	20	70	26	278	263	488	270	335	298	694	529	735	0.032	0.13	0.043	0.46	0.426	0.764	0.408	0.509	0.606	1.296	1.133	1.372	ENSMUST00000035129	ENSMUSG00000032537
ENSMUST00000111140	chr2	+	103810379	103822031	1706	3.49025e-19	7.78664e-18	-1.07186	1.67932e-20	3.67985e-19	-1.07002	2.96085e-42	1.48381e-40	-1.55266	0.937319	1	0.0278435	2.07504e-05	0.00665409	-0.396753	1.67185e-05	0.00230822	-0.425275	2	0	2	247	102	141	244	110	124	418	247	197	0.009	0	0.009	1.117	0.452	0.604	1.01	0.457	0.69	2.136	1.447	1.006	ENSMUST00000111140	ENSMUSG00000032698
ENSMUST00000039665	chr15	+	98905005	98913783	2582	0.362274	0.639861	-0.107725	0.419347	0.699405	-0.0762582	0.019481	0.0639002	0.36858	0.849184	1	0.0308971	2.93172e-05	0.00870484	0.451362	3.30513e-05	0.00409834	0.4183	1137	800	924	1041	1293	1305	1097	1329	993	514	726	743	3.313	2.694	2.776	3.111	3.788	3.694	3	3.651	3.649	1.735	2.81	2.506	ENSMUST00000039665	ENSMUSG00000032783
ENSMUST00000077696	chr9	+	64949292	64985747	6361	7.92501e-57	6.00371e-55	-2.10394	1.56529e-50	9.2289e-49	-1.96455	8.107e-73	8.78812e-71	-2.34745	0.103051	1	0.1639	0.0318196	0.923445	-0.197607	9.20775e-05	0.00974307	-0.365032	279	192	320	2533	2555	2667	2541	2270	1648	2710	2177	2958	0.33	0.262	0.39	3.072	3.038	3.065	2.82	2.531	2.458	3.714	3.42	4.05	ENSMUST00000077696	ENSMUSG00000032816
ENSMUST00000113476	chr19	+	6399339	6415210	2296	7.49152e-40	3.60129e-38	1.6979	2.92106e-62	2.23924e-60	2.04426	2.94198e-28	9.28735e-27	1.43894	0.00513508	1	0.271154	0.0100297	0.539807	-0.271644	7.94056e-09	2.44126e-06	-0.554293	1171	1155	896	132	98	175	40	74	70	175	110	285	3.837	4.374	3.027	0.444	0.323	0.557	0.123	0.229	0.289	0.664	0.479	1.081	ENSMUST00000113476	ENSMUSG00000032946
ENSMUST00000117994	chr16	+	48994297	49019818	3977	0.218442	0.455221	0.19619	0.989937	1	-0.00220299	0.00190646	0.00837631	0.413337	0.11114	1	-0.184162	0.0135373	0.628848	0.224738	2.63182e-05	0.00337671	0.412845	3866	3314	3428	3422	3180	3891	4372	4005	3038	2398	2239	2597	7.314	7.246	6.686	6.639	6.049	7.151	7.761	7.144	7.248	5.256	5.626	5.687	ENSMUST00000117994	ENSMUSG00000033031
ENSMUST00000006716	chr1	+	74818465	74831893	2068	0.934777	1	-0.0599132	0.166009	0.370301	0.135261	0.134006	0.30862	-0.267408	0.0791786	1	0.170764	0.100834	1	-0.182113	0.0002125	0.0196806	-0.360358	45	40	22	20	18	89	11	15	26	27	24	136	0.164	0.168	0.083	0.075	0.066	0.315	0.038	0.051	0.119	0.114	0.116	0.573	ENSMUST00000006716	ENSMUSG00000033227
ENSMUST00000040001	chr5	+	110973363	111050401	2900	0.0188948	0.064523	0.366983	6.05766e-05	0.00036361	0.495371	0.826361	0.985307	0.0723348	0.116197	1	0.101239	0.00127709	0.157953	-0.273403	1.11763e-07	2.57373e-05	-0.379071	96	58	69	9	48	34	7	10	18	13	67	148	0.249	0.174	0.185	0.024	0.125	0.086	0.017	0.024	0.059	0.039	0.231	0.444	ENSMUST00000040001	ENSMUSG00000033316
ENSMUST00000065112	chr9	-	30706739	30730037	5928	1.90174e-06	1.51896e-05	-0.55209	0.0273606	0.0867837	-0.248807	1.55197e-18	3.18638e-17	-1.0398	0.00243421	0.644571	0.276214	0.000100765	0.0230505	-0.418897	6.94341e-14	4.98951e-11	-0.707175	32	17	19	89	170	190	39	85	74	162	231	372	0.041	0.025	0.025	0.116	0.217	0.234	0.046	0.102	0.118	0.238	0.389	0.547	ENSMUST00000065112	ENSMUSG00000033453
ENSMUST00000085240	chr7	+	64845887	65084172	5516	1.68314e-10	2.11156e-09	0.875662	7.87742e-15	1.27487e-13	1.02102	0.0282438	0.087385	0.296081	0.134744	1	0.123707	7.44595e-08	5.19068e-05	-0.557395	7.2162e-13	4.40684e-10	-0.683635	1774	1055	1221	374	511	1048	540	506	490	780	581	1567	2.42	1.663	1.717	0.523	0.701	1.389	0.691	0.651	0.843	1.233	1.053	2.474	ENSMUST00000085240	ENSMUSG00000033676
ENSMUST00000046864	chr3	+	109143570	109488616	5019	1.25835e-13	2.03203e-12	-0.871459	1.03964e-21	2.41924e-20	-1.1361	2.02697e-09	2.19896e-08	-0.662016	0.0609047	1	-0.208627	0.0883966	1	0.219133	0.000166462	0.0160171	0.435904	3	9	7	172	178	144	218	327	134	152	97	37	0.004	0.016	0.011	0.264	0.268	0.21	0.307	0.462	0.253	0.264	0.193	0.064	ENSMUST00000046864	ENSMUSG00000033721
ENSMUST00000113821	chr6	+	83958583	84161054	6803	8.21892e-07	6.92668e-06	0.669064	3.19548e-11	4.00713e-10	0.8673	0.00117528	0.00542079	0.422688	0.113327	1	0.15654	0.035174	0.955583	-0.236992	8.13963e-05	0.00875786	-0.400445	272	191	393	62	86	149	72	61	45	115	106	186	0.301	0.244	0.448	0.07	0.096	0.16	0.075	0.064	0.063	0.147	0.156	0.238	ENSMUST00000113821	ENSMUSG00000033788
ENSMUST00000036884	chr19	+	23215715	23241401	3263	3.02213e-51	1.98331e-49	2.01985	1.66041e-63	1.32151e-61	2.26576	8.67785e-39	3.85931e-37	1.72331	0.0541229	1	0.212058	0.00448824	0.352564	-0.298341	6.69797e-07	0.000129565	-0.516006	5019	4411	4134	792	823	1038	718	753	574	955	834	1221	11.573	11.754	9.827	1.873	1.908	2.325	1.554	1.637	1.669	2.551	2.554	3.259	ENSMUST00000036884	ENSMUSG00000033863
ENSMUST00000037029	chr18	+	4634926	4682866	6730	1.0961e-31	4.03132e-30	-1.55321	3.051e-44	1.51226e-42	-1.75929	5.59582e-25	1.55291e-23	-1.33676	0.00753645	1	-0.174067	0.0311323	0.914068	0.243439	8.37401e-07	0.000158223	0.41913	374	357	502	3328	1835	1394	4217	2435	1237	2343	1240	997	0.418	0.461	0.579	3.815	2.063	1.514	4.424	2.567	1.744	3.035	1.841	1.29	ENSMUST00000037029	ENSMUSG00000033960
ENSMUST00000036215	chr11	-	116192017	116196713	2623	0.000693574	0.0035301	-0.4341	0.781387	0.966439	0.027029	1.09544e-08	1.10199e-07	-0.728248	5.13491e-06	0.00433812	0.413014	0.0177634	0.716678	-0.246728	5.428e-14	3.94813e-11	-0.677153	38	42	80	141	99	277	47	50	56	120	163	389	0.109	0.139	0.237	0.415	0.286	0.772	0.127	0.135	0.203	0.399	0.621	1.292	ENSMUST00000036215	ENSMUSG00000034227
ENSMUST00000114812	chr16	+	36875253	36933171	11012	0.0370507	0.113328	0.31134	0.0505135	0.144563	0.286188	0.345173	0.608606	-0.101552	0.868096	1	-0.0238628	9.97734e-05	0.0229106	-0.391176	0.000119856	0.0121493	-0.367786	3879	2247	2497	1943	2380	3415	2506	2724	2287	2875	2753	3400	2.65	1.774	1.759	1.361	1.635	2.267	1.607	1.755	1.97	2.276	2.498	2.689	ENSMUST00000114812	ENSMUSG00000034243
ENSMUST00000133213	chr9	+	27106814	27142348	4237	1.99629e-30	7.01838e-29	1.45595	8.04846e-44	3.92482e-42	1.69896	5.72535e-26	1.65461e-24	1.29351	0.0189534	1	0.194614	0.177517	1	-0.175234	0.000100453	0.0104928	-0.377373	1980	1142	1649	255	329	497	231	233	246	317	282	507	3.516	2.344	3.019	0.464	0.587	0.857	0.385	0.39	0.551	0.652	0.665	1.042	ENSMUST00000133213	ENSMUSG00000034275
ENSMUST00000107802	chr3	-	68839209	68848677	2939	1.56995e-09	1.79866e-08	-0.887622	5.47379e-13	7.78685e-12	-1.04146	7.78674e-06	5.40062e-05	-0.643204	0.15629	1	-0.143669	0.0217402	0.782037	0.251275	0.000122685	0.0123744	0.394716	2869	1952	2584	5198	5219	5515	6159	6099	4745	3678	3635	3939	7.345	5.775	6.819	13.645	13.433	13.716	14.795	14.721	15.318	10.91	12.36	11.673	ENSMUST00000107802	ENSMUSG00000034317
ENSMUST00000081232	chr8	+	120022190	120159040	4296	2.41998e-10	2.99246e-09	0.865511	1.44443e-14	2.29598e-13	1.06235	4.54029e-06	3.2602e-05	0.636471	0.170622	1	0.160283	0.0227295	0.795969	-0.222828	0.00013072	0.0130816	-0.388711	813	943	794	317	339	422	260	342	231	300	345	604	1.424	1.909	1.434	0.569	0.597	0.718	0.427	0.565	0.51	0.609	0.803	1.225	ENSMUST00000081232	ENSMUSG00000034330
ENSMUST00000037636	chr19	+	47089187	47099817	3240	0.00101109	0.00495977	0.430698	1.12702e-06	8.78e-06	0.59473	0.0629681	0.169501	0.213691	0.0724104	1	0.147027	0.0645477	1	-0.204491	0.000139938	0.0138492	-0.355928	539	1044	721	435	397	755	383	392	418	477	390	815	1.252	2.802	1.726	1.036	0.927	1.703	0.835	0.858	1.224	1.283	1.203	2.191	ENSMUST00000037636	ENSMUSG00000034336
ENSMUST00000042901	chr3	+	68808659	68838545	4316	0.190865	0.412632	-0.143845	0.0105711	0.0384242	-0.327736	0.589175	0.839127	0.128274	0.104018	1	-0.182484	0.0108481	0.564224	0.278367	1.67408e-05	0.00230952	0.462297	8574	7210	8696	9303	10966	11187	12354	12539	9004	6838	7189	7972	14.946	14.525	15.628	16.63	19.22	18.945	20.209	20.609	19.794	13.812	16.645	16.087	ENSMUST00000042901	ENSMUSG00000034349
ENSMUST00000050183	chr9	+	60642354	60728177	4428	4.62928e-08	4.53518e-07	-0.814592	5.07308e-11	6.26745e-10	-0.91557	0.0166417	0.05583	-0.330841	0.190827	1	-0.0888514	2.8711e-05	0.0085523	0.484827	1.47674e-08	4.21869e-06	0.573331	1674	1210	1136	3315	2559	2667	4040	2984	2088	2172	1501	1363	2.844	2.376	1.99	5.776	4.372	4.402	6.442	4.78	4.474	4.276	3.387	2.681	ENSMUST00000050183	ENSMUSG00000034485
ENSMUST00000036019	chr5	+	96802973	97213747	15848	5.45284e-18	1.14461e-16	-1.01979	1.38098e-17	2.61609e-16	-1.04315	3.74419e-43	1.93228e-41	-1.72254	0.677337	1	0.00384045	3.19615e-07	0.000183617	-0.61558	9.11631e-09	2.76943e-06	-0.618957	43	100	30	322	503	589	447	558	273	601	548	1046	0.02	0.055	0.015	0.157	0.24	0.272	0.199	0.25	0.163	0.331	0.346	0.575	ENSMUST00000036019	ENSMUSG00000034687
ENSMUST00000042035	chr15	+	74346625	74419873	6206	1.18057e-14	2.04629e-13	0.919321	6.96163e-24	1.77461e-22	1.2087	4.04733e-10	4.69495e-09	0.789259	0.0522752	1	0.228435	0.0740248	1	-0.138778	5.89168e-05	0.00671935	-0.377273	586	363	225	56	101	71	21	56	34	70	105	132	0.71	0.509	0.281	0.07	0.123	0.084	0.024	0.064	0.052	0.098	0.169	0.185	ENSMUST00000042035	ENSMUSG00000034730
ENSMUST00000160091	chr10	+	119801213	119821392	2629	1.15428e-83	1.62486e-81	-2.42535	9.50101e-106	1.7447e-103	-2.69394	3.98415e-75	4.56315e-73	-2.23515	0.0152988	1	-0.212021	0.0481051	1	0.234716	5.07568e-06	0.000799468	0.450835	130	76	71	2199	2120	2037	2985	2406	2107	1631	1662	1212	0.372	0.251	0.209	6.453	6.1	5.663	8.016	6.492	7.604	5.408	6.317	4.015	ENSMUST00000160091	ENSMUSG00000034764
ENSMUST00000041460	chr7	-	116901568	116925539	3927	0.236505	0.481496	0.190481	0.000524376	0.00263717	0.486013	0.00446951	0.017846	-0.35944	0.0172931	1	0.247326	5.32729e-07	0.000284719	-0.496691	7.41693e-17	7.45573e-14	-0.755112	48	79	33	41	25	38	10	11	3	161	87	118	0.092	0.175	0.065	0.081	0.048	0.071	0.018	0.02	0.007	0.357	0.221	0.262	ENSMUST00000041460	ENSMUSG00000034825
ENSMUST00000102762	chr4	-	106417159	106472451	5689	5.91303e-08	5.72007e-07	-0.728974	7.25351e-06	5.07029e-05	-0.536732	1.57033e-15	2.73822e-14	-1.01557	0.187537	1	0.185134	0.0154892	0.671213	-0.234072	8.46995e-05	0.00905339	-0.42753	10	66	39	167	226	272	84	224	186	361	187	289	0.013	0.101	0.053	0.226	0.301	0.349	0.104	0.279	0.31	0.553	0.328	0.442	ENSMUST00000102762	ENSMUSG00000034853
ENSMUST00000103108	chr11	+	101121911	101138723	4117	5.75294e-12	8.18339e-11	-0.872527	6.43932e-08	5.85927e-07	-0.688873	7.19664e-20	1.58814e-18	-1.0614	0.0754065	1	0.185848	0.0507352	1	-0.136335	8.15186e-05	0.0087589	-0.329501	33	38	22	248	287	259	231	193	126	363	324	224	0.06	0.08	0.041	0.465	0.527	0.46	0.396	0.333	0.29	0.769	0.786	0.474	ENSMUST00000103108	ENSMUSG00000035112
ENSMUST00000044734	chr2	-	163685486	163744419	4962	0.421338	0.700612	-0.109483	0.55679	0.824692	0.0989351	0.00763396	0.0284768	-0.328994	0.0869131	1	0.18207	0.0396469	0.990753	-0.189901	3.60296e-05	0.00440055	-0.380266	8	56	5	20	25	77	12	18	20	34	51	119	0.012	0.098	0.008	0.031	0.038	0.113	0.017	0.026	0.038	0.06	0.103	0.209	ENSMUST00000044734	ENSMUSG00000035226
ENSMUST00000077879	chr9	+	67688202	67843441	11523	0.0149518	0.0528202	0.376298	0.00559308	0.0220678	0.374478	0.821309	0.982348	-0.0107651	0.69848	1	-0.00540876	0.000700247	0.0999577	-0.372288	9.0672e-05	0.0096228	-0.367126	1405	1195	1506	888	1143	1376	1096	1106	934	1367	1340	1291	0.917	0.902	1.014	0.595	0.75	0.873	0.672	0.681	0.769	1.034	1.162	0.976	ENSMUST00000077879	ENSMUSG00000035284
ENSMUST00000044297	chr4	-	45822339	45839795	2864	2.73968e-46	1.60092e-44	-1.66682	1.88675e-65	1.55778e-63	-2.07025	5.11434e-43	2.63257e-41	-1.60309	0.00818738	1	-0.33502	0.241336	1	0.104453	6.62903e-05	0.00743195	0.44845	77	56	141	1312	838	1468	1753	1277	1441	1045	614	1055	0.202	0.17	0.382	3.534	2.213	3.746	4.321	3.163	4.774	3.181	2.142	3.208	ENSMUST00000044297	ENSMUSG00000035551
ENSMUST00000092175	chr10	+	111708178	111903360	6196	1.03694e-57	7.99109e-56	-1.79008	3.32157e-70	3.05134e-68	-1.91772	7.63528e-48	4.53987e-46	-1.51611	0.139908	1	-0.0764961	0.0298991	0.900482	0.301679	0.000170497	0.016349	0.379003	4	3	31	775	800	598	1121	944	395	593	586	239	0.005	0.004	0.039	0.965	0.977	0.705	1.277	1.081	0.605	0.834	0.945	0.336	ENSMUST00000092175	ENSMUSG00000035681
ENSMUST00000085425	chr4	-	155573532	155574927	756	0.469454	0.747646	-0.0582547	0.99388	1	0.00534439	0.000269593	0.00142883	-0.420696	0.325763	1	0.0554814	0.00168057	0.187715	-0.320976	4.78023e-06	0.000763689	-0.378781	7	4	6	19	3	20	2	6	9	50	17	78	0.07	0.046	0.062	0.194	0.03	0.193	0.019	0.056	0.113	0.577	0.225	0.899	ENSMUST00000085425	ENSMUSG00000035692
ENSMUST00000114904	chrX	+	46823626	46853421	3033	1.03705e-15	1.91179e-14	-0.928664	4.1441e-08	3.84598e-07	-0.65364	1.56054e-32	5.69355e-31	-1.2965	0.00787227	1	0.263792	0.000525626	0.0813043	-0.29526	3.33478e-11	1.57689e-08	-0.570454	0	0	0	97	87	149	51	52	42	225	130	218	0	0	0	0.247	0.217	0.359	0.119	0.122	0.131	0.647	0.428	0.626	ENSMUST00000114904	ENSMUSG00000036198
ENSMUST00000040359	chr18	+	61071433	61078215	2975	5.84039e-13	8.96993e-12	-0.90575	3.44092e-08	3.2218e-07	-0.703995	9.9821e-28	3.09425e-26	-1.3092	0.0435886	1	0.199245	0.00114371	0.147491	-0.332961	1.99925e-08	5.48662e-06	-0.540323	6	7	7	106	116	265	95	81	116	142	143	453	0.015	0.02	0.018	0.275	0.295	0.651	0.225	0.193	0.37	0.416	0.48	1.326	ENSMUST00000040359	ENSMUSG00000036412
ENSMUST00000039568	chr14	-	80166586	80171119	3995	2.56874e-84	3.6768e-82	-2.19978	6.89981e-96	1.0385e-93	-2.40694	8.44929e-147	3.19124e-144	-2.93941	0.98746	1	-0.138786	3.31683e-10	4.39842e-07	-0.6233	9.74622e-11	4.27426e-08	-0.481597	4	4	10	532	440	1885	473	510	1762	877	1076	2499	0.008	0.009	0.019	1.027	0.833	3.449	0.836	0.906	4.185	1.914	2.692	5.448	ENSMUST00000039568	ENSMUSG00000036422
ENSMUST00000040912	chr9	-	22135657	22193650	5421	3.46292e-13	5.40636e-12	1.01389	2.23335e-08	2.12978e-07	0.752931	2.13005e-19	4.59143e-18	1.2831	0.0198858	1	-0.247868	0.0261577	0.847277	0.269744	2.48678e-06	0.000423773	0.519909	9711	6801	7118	3922	4097	4601	5196	5116	4179	2638	3045	3239	13.478	10.909	10.184	5.582	5.717	6.204	6.767	6.695	7.314	4.242	5.613	5.204	ENSMUST00000040912	ENSMUSG00000036777
ENSMUST00000167588	chr8	+	127316918	127358602	8806	0.000407857	0.00218174	-0.414396	0.409886	0.689612	-0.132979	2.52642e-12	3.52211e-11	-0.883591	0.00125255	0.415364	0.254577	0.000855742	0.11712	-0.408661	4.43985e-13	2.86797e-10	-0.673948	13	9	19	17	53	188	21	24	32	57	50	359	0.011	0.009	0.017	0.015	0.046	0.156	0.017	0.019	0.034	0.056	0.057	0.355	ENSMUST00000167588	ENSMUSG00000036913
ENSMUST00000039026	chrX	-	45378322	45388030	3149	7.33196e-47	4.3455e-45	-1.61054	1.03008e-18	2.07533e-17	-1.02955	3.31761e-88	5.17492e-86	-2.23853	1.14039e-09	1.52121e-06	0.557932	3.30203e-07	0.000188472	-0.534171	4.64745e-33	1.25996e-29	-1.11111	10	8	11	231	440	1021	214	251	194	340	446	1760	0.024	0.022	0.027	0.566	1.057	2.37	0.48	0.565	0.585	0.941	1.415	4.868	ENSMUST00000039026	ENSMUSG00000037010
ENSMUST00000091137	chr3	-	53317860	53461277	12347	0.0263265	0.0853303	0.2264	3.37951e-09	3.51694e-08	0.726117	0.954943	1	-0.0596404	3.5894e-05	0.0243988	0.433225	0.00704668	0.442255	-0.263922	2.0592e-13	1.38517e-10	-0.714328	339	165	490	123	148	448	98	123	66	148	168	615	0.207	0.116	0.308	0.077	0.091	0.265	0.056	0.071	0.051	0.104	0.136	0.434	ENSMUST00000091137	ENSMUSG00000037016
ENSMUST00000047315	chr2	-	147868612	147872705	2128	4.66175e-06	3.52187e-05	-0.509194	0.202864	0.429228	-0.167573	3.9035e-06	2.83024e-05	-0.575824	0.000176711	0.0976666	0.309107	0.850079	1	-0.0379305	0.0001711	0.0163805	-0.360495	10	14	10	118	59	137	24	41	22	54	68	130	0.035	0.057	0.036	0.428	0.21	0.471	0.08	0.137	0.098	0.221	0.319	0.532	ENSMUST00000047315	ENSMUSG00000037025
ENSMUST00000049339	chr10	+	60880719	60888086	2095	2.25484e-37	1.00547e-35	1.61495	8.28991e-58	5.75758e-56	1.90091	4.1933e-27	1.27033e-25	1.35936	0.0120892	1	0.218945	0.0211515	0.773158	-0.266467	1.95605e-07	4.24239e-05	-0.494524	1049	717	896	19	36	250	19	42	74	41	41	351	3.767	2.976	3.317	0.07	0.13	0.872	0.064	0.142	0.335	0.171	0.196	1.459	ENSMUST00000049339	ENSMUSG00000037171
ENSMUST00000105855	chr4	-	135097802	135129545	2789	1.28754e-35	5.42194e-34	1.50565	1.33558e-54	8.59381e-53	1.77553	1.46106e-19	3.17292e-18	1.12735	0.0239334	1	0.202772	0.000192208	0.0374582	-0.378109	5.39635e-11	2.44449e-08	-0.589491	854	466	851	16	41	157	23	34	31	42	76	323	2.304	1.453	2.367	0.044	0.111	0.411	0.058	0.086	0.105	0.131	0.272	1.009	ENSMUST00000105855	ENSMUSG00000037188
ENSMUST00000074849	chr5	+	34000776	34014850	2669	0.18141	0.397486	-0.187241	0.00770123	0.0291787	-0.36935	0.428071	0.698021	0.120167	0.0904973	1	-0.174548	0.00400823	0.331271	0.30574	2.233e-06	0.000384926	0.4806	3439	2834	2970	3979	4036	4014	4688	4769	3703	2589	2620	2843	9.694	9.233	8.631	11.502	11.439	10.992	12.401	12.675	13.164	8.456	9.81	9.277	ENSMUST00000074849	ENSMUSG00000037313
ENSMUST00000170086	chr17	+	34324497	34334170	2953	6.36162e-08	6.1288e-07	-0.688351	6.6634e-06	4.68583e-05	-0.546218	1.51256e-18	3.10901e-17	-1.0016	0.229613	1	0.140264	0.000628877	0.0921988	-0.263275	1.28562e-06	0.000234493	-0.409512	45	35	96	286	261	285	246	240	160	465	250	447	0.115	0.103	0.252	0.747	0.669	0.705	0.588	0.577	0.514	1.373	0.846	1.318	ENSMUST00000170086	ENSMUSG00000037321
ENSMUST00000044138	chrX	+	19636685	19674647	2206	4.74708e-18	1.0007e-16	-1.10681	8.06278e-18	1.54698e-16	-1.10596	1.65065e-33	6.22138e-32	-1.48967	0.48502	1	0.0325451	0.00340205	0.3035	-0.311439	0.000149394	0.0146306	-0.344482	11	21	1	150	130	467	178	123	331	223	177	594	0.038	0.083	0.004	0.525	0.446	1.547	0.57	0.396	1.424	0.881	0.802	2.345	ENSMUST00000044138	ENSMUSG00000037347
ENSMUST00000115071	chr1	-	34600819	34617788	1622	2.39753e-31	8.68188e-30	-1.40468	1.20699e-44	6.0723e-43	-1.66441	1.68622e-22	4.18849e-21	-1.0659	0.023468	1	-0.199357	0.0340948	0.946131	0.352863	5.98719e-06	0.000926099	0.558668	3	0	8	573	144	195	862	204	161	331	46	162	0.014	0	0.038	2.726	0.672	0.879	3.752	0.892	0.942	1.779	0.283	0.87	ENSMUST00000115071	ENSMUSG00000037529
ENSMUST00000037287	chr7	-	150644254	150646955	1893	1.68415e-106	3.76999e-104	-2.88424	5.74354e-123	1.40534e-120	-3.06754	3.34716e-87	5.11477e-85	-2.56743	0.0620631	1	-0.137811	0.000510095	0.0800897	0.362329	4.31605e-08	1.11279e-05	0.500079	136	360	147	5951	3582	3466	6976	4381	3037	3879	2084	2345	0.541	1.654	0.602	24.254	14.314	13.383	26.018	16.417	15.222	17.863	11.001	10.789	ENSMUST00000037287	ENSMUSG00000037664
ENSMUST00000046916	chr8	-	23278623	23296291	2601	0.127641	0.305297	0.261195	0.698551	0.922636	0.0890813	0.0004161	0.00211735	0.5391	0.137573	1	-0.162494	0.00878534	0.499025	0.275432	2.1327e-05	0.0028288	0.441161	2898	2187	4024	2830	2723	3152	3475	3466	2478	1801	1917	2172	8.383	7.311	12	8.394	7.92	8.858	9.433	9.453	9.039	6.036	7.365	7.273	ENSMUST00000046916	ENSMUSG00000037725
ENSMUST00000168577	chr5	+	67137078	67448398	6106	1.21294e-19	2.76297e-18	-1.19999	6.43526e-23	1.57332e-21	-1.31398	2.45793e-39	1.10983e-37	-1.6743	0.829208	1	-0.0735116	4.20725e-05	0.011704	-0.407892	6.45438e-05	0.00726345	-0.331557	118	108	86	464	383	1196	590	395	1024	707	492	1499	0.145	0.154	0.109	0.586	0.474	1.432	0.682	0.459	1.591	1.009	0.805	2.138	ENSMUST00000168577	ENSMUSG00000037736
ENSMUST00000045738	chr2	+	158436502	158441484	2797	0.0895378	0.231872	-0.262639	0.913746	1	-0.0269964	2.70603e-16	4.93943e-15	-0.995804	0.0628948	1	0.207452	8.69813e-12	1.46104e-08	-0.644569	4.16836e-22	7.1033e-19	-0.861191	0	1	23	42	19	34	22	7	1	235	145	105	0	0.003	0.064	0.116	0.051	0.089	0.056	0.018	0.003	0.732	0.518	0.327	ENSMUST00000045738	ENSMUSG00000037771
ENSMUST00000048289	chr10	+	67000616	67004936	2965	5.58295e-21	1.35724e-19	-1.02257	1.21209e-13	1.80974e-12	-0.841087	1.33958e-55	9.68084e-54	-1.71683	0.0164722	1	0.1839	6.82752e-09	6.92051e-06	-0.593942	2.20805e-18	2.5655e-15	-0.785532	3	1	9	124	250	291	74	150	169	326	449	549	0.008	0.003	0.024	0.323	0.638	0.717	0.176	0.359	0.541	0.958	1.513	1.613	ENSMUST00000048289	ENSMUSG00000037868
ENSMUST00000135874	chr4	+	86576594	86580726	2943	8.02461e-21	1.93685e-19	1.23421	1.08799e-28	3.33102e-27	1.42802	5.98898e-12	8.12179e-11	0.88382	0.0737592	1	0.163774	0.00125574	0.155969	-0.341938	1.54393e-07	3.43602e-05	-0.509843	1627	1528	1619	408	350	766	405	365	372	535	417	949	4.159	4.515	4.267	1.07	0.9	1.902	0.972	0.88	1.199	1.585	1.416	2.808	ENSMUST00000135874	ENSMUSG00000038007
ENSMUST00000037923	chr13	+	46513668	46526459	3215	1.80867e-155	8.09748e-153	-3.07059	5.37774e-168	2.38078e-165	-3.2185	1.44637e-132	4.55701e-130	-2.82537	0.387229	1	-0.0795321	0.00110653	0.144241	0.318695	2.35377e-05	0.00308092	0.398198	3	11	17	2833	2264	1596	3359	2269	1278	1916	1285	1028	0.007	0.03	0.041	6.799	5.327	3.628	7.376	5.006	3.772	5.195	3.994	2.785	ENSMUST00000037923	ENSMUSG00000038132
ENSMUST00000039174	chr10	-	44156982	44178554	5281	1.84293e-12	2.73248e-11	-0.719467	1.80974e-17	3.40482e-16	-0.845538	0.00284768	0.0119948	0.0280628	0.0721654	1	-0.110462	4.75044e-08	3.49097e-05	0.712312	1.21895e-13	8.48668e-11	0.823618	665	758	1131	3009	2759	1069	3585	3134	914	1677	1533	319	0.947	1.248	1.661	4.396	3.952	1.48	4.793	4.21	1.642	2.768	2.901	0.526	ENSMUST00000039174	ENSMUSG00000038151
ENSMUST00000038275	chr13	+	45485110	45507388	3062	4.60865e-08	4.51523e-07	0.783065	3.49422e-13	5.03847e-12	0.937848	0.0127075	0.0442986	0.356801	0.0431895	1	0.132295	0.000133035	0.028579	-0.400278	1.01552e-09	3.71593e-07	-0.536475	1229	1162	1096	609	555	686	461	362	547	846	753	806	3.02	3.3	2.776	1.534	1.371	1.638	1.063	0.839	1.695	2.409	2.457	2.293	ENSMUST00000038275	ENSMUSG00000038175
ENSMUST00000088295	chr5	+	24092561	24100213	5368	3.55279e-05	0.00023313	-0.583493	1.64513e-06	1.25634e-05	-0.659805	0.0599005	0.162619	-0.257835	0.453214	1	-0.0700402	0.00194616	0.207745	0.32401	6.93269e-05	0.00769525	0.395305	1992	1782	1694	3767	2745	3284	4250	3177	2544	2401	1841	2149	2.792	2.887	2.448	5.414	3.868	4.472	5.59	4.198	4.497	3.899	3.427	3.487	ENSMUST00000088295	ENSMUSG00000038181
ENSMUST00000040104	chr8	+	59799779	59803314	2235	1.12546e-119	3.14138e-117	-2.53884	1.22479e-166	5.35673e-164	-3.05237	1.30542e-62	1.12314e-60	-1.74599	6.77732e-07	0.000675501	-0.420453	2.4103e-14	5.45005e-11	0.81182	2.72594e-38	8.40957e-35	1.24117	5	4	0	2593	883	395	3780	1526	575	1051	299	89	0.017	0.016	0	8.951	2.989	1.292	11.941	4.843	2.441	4.099	1.337	0.347	ENSMUST00000040104	ENSMUSG00000038193
ENSMUST00000043839	chr1	+	173367665	173394734	2518	2.28081e-07	2.06419e-06	0.710787	1.54669e-15	2.60803e-14	1.05053	0.00348862	0.0143532	0.392958	0.00197442	0.570504	0.289424	0.00382336	0.32347	-0.308496	2.64033e-10	1.10382e-07	-0.608737	993	747	834	371	489	470	329	273	197	531	422	670	2.967	2.58	2.569	1.137	1.469	1.364	0.922	0.769	0.742	1.838	1.675	2.317	ENSMUST00000043839	ENSMUSG00000038235
ENSMUST00000070326	chr9	+	83728295	83765997	2904	0.318813	0.590005	-0.204009	0.0369324	0.111676	-0.316684	0.249179	0.486959	0.082778	0.175064	1	-0.0964518	0.00416635	0.337693	0.294925	1.16003e-05	0.00168752	0.394481	2332	1463	1982	2163	2232	2913	3033	2657	2160	1505	1414	1882	6.042	4.381	5.294	5.747	5.814	7.332	7.374	6.49	7.057	4.518	4.866	5.644	ENSMUST00000070326	ENSMUSG00000038379
ENSMUST00000049093	chr3	+	96361882	96365780	2795	9.53931e-18	1.97799e-16	1.15534	1.23939e-26	3.52347e-25	1.47356	3.57102e-10	4.1636e-09	0.829897	0.00863797	1	0.299847	0.00175401	0.193784	-0.31797	2.18339e-09	7.41322e-07	-0.622032	5429	4320	5299	1839	3200	1679	1521	2697	874	2434	2891	2091	14.614	13.439	14.705	5.076	8.661	4.391	3.842	6.845	2.967	7.592	10.336	6.516	ENSMUST00000049093	ENSMUSG00000038393
ENSMUST00000085724	chr1	+	184695025	184826729	2990	3.986e-09	4.38742e-08	-0.798884	0.000457097	0.00232621	-0.523506	2.68711e-23	6.93667e-22	-1.31938	0.00281714	0.721213	0.262282	2.86611e-05	0.0085523	-0.450977	3.00651e-14	2.23219e-11	-0.722838	102	87	62	259	354	502	231	218	209	388	423	816	0.257	0.253	0.161	0.668	0.896	1.227	0.545	0.517	0.663	1.131	1.414	2.377	ENSMUST00000085724	ENSMUSG00000038576
ENSMUST00000045730	chr10	-	5987072	6080212	6244	1.41592e-105	3.09578e-103	3.12062	7.95481e-99	1.26679e-96	3.04074	7.19615e-78	8.86778e-76	2.634	0.195351	1	-0.0836439	4.38328e-07	0.000243107	-0.48508	9.41507e-05	0.00993307	-0.400022	36233	21898	27717	2791	3028	3659	3798	3798	2488	4145	3387	4486	43.659	30.494	34.43	3.449	3.668	4.283	4.294	4.315	3.781	5.787	5.421	6.257	ENSMUST00000045730	ENSMUSG00000038587
ENSMUST00000043911	chr9	+	20673085	20678751	1683	7.21352e-14	1.18327e-12	0.99736	2.64995e-17	4.93331e-16	1.10947	2.05125e-07	1.77449e-06	0.759919	0.429231	1	0.0768223	0.00480223	0.365388	-0.240397	0.000149908	0.0146495	-0.320583	719	439	466	151	138	145	113	122	111	234	158	236	3.214	2.268	2.148	0.692	0.62	0.63	0.474	0.514	0.626	1.212	0.938	1.221	ENSMUST00000043911	ENSMUSG00000038884
ENSMUST00000047549	chr7	+	87439350	87461144	3049	0.00282125	0.0123386	0.413556	0.0487121	0.140282	0.267451	7.39777e-10	8.38286e-09	0.896503	0.175423	1	-0.143422	4.17192e-05	0.011624	0.464844	1.60943e-08	4.52083e-06	0.610351	3982	3036	4126	3032	3108	2982	3435	3698	2626	1464	1937	2041	9.826	8.658	10.496	7.672	7.711	7.149	7.954	8.604	8.172	4.186	6.349	5.83	ENSMUST00000047549	ENSMUSG00000038943
ENSMUST00000043409	chr14	-	22803183	22808823	4213	4.07925e-112	1.00097e-109	-2.62914	8.8914e-147	3.05492e-144	-2.96615	5.59513e-102	1.1126e-99	-2.51535	0.00144566	0.465482	-0.263415	0.048809	1	0.183316	8.30055e-08	1.98826e-05	0.452046	16	16	16	1609	1583	1597	1831	2507	1773	1007	966	1383	0.029	0.033	0.029	2.947	2.842	2.771	3.068	4.221	3.993	2.084	2.291	2.859	ENSMUST00000043409	ENSMUSG00000039081
ENSMUST00000044165	chr9	+	118515807	118810121	7020	6.53055e-53	4.50761e-51	-1.83682	1.14338e-74	1.17295e-72	-2.16093	3.21993e-51	2.08896e-49	-1.76545	0.00234479	0.634144	-0.262407	0.364806	1	0.121277	4.70234e-05	0.00551734	0.389633	111	60	43	1375	1347	891	1843	1926	868	1162	999	629	0.119	0.074	0.048	1.511	1.452	0.928	1.854	1.946	1.173	1.443	1.422	0.78	ENSMUST00000044165	ENSMUSG00000039115
ENSMUST00000045376	chr14	+	21871854	22267769	1701	1.16066e-11	1.61274e-10	-0.90266	7.84598e-20	1.66976e-18	-1.20562	7.74669e-09	7.92821e-08	-0.775607	0.00542617	1	-0.274734	0.114259	1	0.139624	6.58697e-06	0.00100822	0.41778	744	585	826	2024	1943	1808	2783	2504	1762	1575	1258	1396	3.291	2.99	3.766	9.18	8.641	7.769	11.551	10.442	9.828	8.072	7.391	7.148	ENSMUST00000045376	ENSMUSG00000039197
ENSMUST00000045288	chr1	-	188447064	188529871	4725	1.66893e-101	3.36488e-99	-2.67592	2.2291e-140	7.03169e-138	-3.02486	7.41618e-105	1.54643e-102	-2.70064	2.73367e-06	0.002526	-0.29162	0.820921	1	0.0399523	5.969e-07	0.000116726	0.333343	113	91	82	3571	2523	1853	6125	3628	1416	3658	1661	1272	0.18	0.167	0.135	5.831	4.039	2.866	9.152	5.447	2.843	6.749	3.513	2.345	ENSMUST00000045288	ENSMUSG00000039239
ENSMUST00000041096	chrX	+	7496947	7501536	2193	0.0855054	0.22366	0.223746	1.52968e-08	1.48534e-07	0.691623	0.183104	0.390364	0.166109	1.0355e-05	0.00816498	0.402074	0.613217	1	-0.0516148	1.48466e-07	3.32594e-05	-0.470693	299	212	154	171	188	143	40	77	36	111	150	209	1.026	0.841	0.545	0.602	0.649	0.477	0.129	0.249	0.156	0.441	0.684	0.83	ENSMUST00000041096	ENSMUSG00000039278
ENSMUST00000041659	chr2	+	30700578	30736761	1431	2.89414e-271	5.61953e-268	-4.37146	9.48746e-289	1.78937e-285	-4.46912	1.75691e-246	2.65999e-243	-4.11705	0.378696	1	-0.0174026	0.000297419	0.0526665	0.342271	3.08731e-06	0.000514833	0.361926	7	25	12	5748	7564	5840	5759	8256	5585	3957	4547	3739	0.037	0.152	0.065	30.99	39.986	29.829	28.413	40.926	37.031	24.106	31.753	22.756	ENSMUST00000041659	ENSMUSG00000039476
ENSMUST00000107749	chr4	-	46675189	47004745	5737	1.03058e-38	4.79669e-37	-1.49686	9.45867e-35	3.55465e-33	-1.45714	5.62872e-69	5.6306e-67	-2.07243	0.0939292	1	0.0681415	3.41606e-05	0.00986074	-0.484817	1.3171e-09	4.65751e-07	-0.556271	13	55	15	303	540	1074	251	415	826	612	664	1289	0.017	0.083	0.02	0.407	0.712	1.368	0.309	0.513	1.366	0.93	1.157	1.957	ENSMUST00000107749	ENSMUSG00000039809
ENSMUST00000037958	chr3	+	121656146	121719595	5711	2.19729e-40	1.07596e-38	-1.7857	8.27994e-50	4.79592e-48	-1.92633	1.71245e-28	5.46095e-27	-1.46128	0.109174	1	-0.10223	0.00149456	0.17422	0.354127	9.58731e-07	0.000177769	0.456748	252	213	139	2128	1573	1227	2754	1770	937	1287	989	802	0.332	0.324	0.189	2.875	2.084	1.57	3.405	2.199	1.557	1.965	1.731	1.223	ENSMUST00000037958	ENSMUSG00000039831
ENSMUST00000118704	chr4	-	149023279	149050153	4894	0.0514818	0.148319	0.169998	0.000101284	0.00058462	0.478031	0.486866	0.754512	-0.00270701	0.0336748	1	0.263857	0.117752	1	-0.156471	8.56694e-05	0.00914612	-0.431339	147	243	253	102	114	239	117	65	78	117	123	284	0.226	0.432	0.401	0.161	0.176	0.357	0.169	0.094	0.151	0.208	0.251	0.505	ENSMUST00000118704	ENSMUSG00000039936
ENSMUST00000059904	chr10	-	126962528	126971615	1674	2.03795e-10	2.53567e-09	-0.825051	1.38987e-06	1.07102e-05	-0.6337	5.05117e-22	1.22777e-20	-1.16583	0.0685672	1	0.186864	0.00264751	0.256844	-0.280947	3.17337e-07	6.57955e-05	-0.475795	8	41	1	189	179	183	114	132	110	280	225	278	0.036	0.213	0.005	0.871	0.809	0.799	0.481	0.559	0.623	1.458	1.343	1.446	ENSMUST00000059904	ENSMUSG00000040258
ENSMUST00000045896	chr17	+	27792532	27848051	4190	0.00316478	0.0136522	-0.406309	0.940975	1	-0.0319438	7.42328e-06	5.16964e-05	-0.622295	0.000175435	0.0975694	0.332242	0.128029	1	-0.179156	1.33987e-08	3.87936e-06	-0.526069	54	20	64	162	97	162	54	42	47	114	144	228	0.097	0.042	0.118	0.298	0.175	0.283	0.091	0.071	0.106	0.237	0.343	0.474	ENSMUST00000045896	ENSMUSG00000040276
ENSMUST00000045303	chr11	-	72265139	72303406	3241	0.362756	0.640355	0.104879	0.0540457	0.152881	0.229192	0.00926436	0.0337092	-0.390449	0.254104	1	0.107039	1.59585e-05	0.00544412	-0.442862	6.69888e-09	2.09552e-06	-0.553953	113	64	125	80	95	78	62	55	53	250	152	145	0.262	0.172	0.299	0.19	0.222	0.176	0.135	0.12	0.155	0.672	0.469	0.39	ENSMUST00000045303	ENSMUSG00000040447
ENSMUST00000160696	chr6	-	122267767	122288882	4213	3.02358e-18	6.44146e-17	1.17102	3.88267e-26	1.08423e-24	1.43964	7.42004e-15	1.23766e-13	1.05974	0.0125608	1	0.26282	0.178842	1	-0.0985804	8.15517e-05	0.0087589	-0.365036	14853	11569	12042	5277	5613	7172	5095	5118	4078	4586	4987	7340	26.525	23.877	22.17	9.664	10.078	12.443	8.538	8.617	9.184	9.489	11.829	15.174	ENSMUST00000160696	ENSMUSG00000040669
ENSMUST00000043314	chr7	-	26587493	26601672	2745	1.53103e-05	0.000106629	0.631862	1.91276e-07	1.63968e-06	0.674511	0.043639	0.125357	0.443009	0.382127	1	0.0284376	0.00366073	0.313374	-0.186793	7.73223e-05	0.00840984	-0.215255	527	551	382	265	177	307	291	177	144	400	121	472	1.444	1.745	1.079	0.745	0.488	0.817	0.748	0.457	0.498	1.27	0.44	1.498	ENSMUST00000043314	ENSMUSG00000040703
ENSMUST00000036328	chr14	-	55679098	55711161	10397	1.92685e-14	3.28907e-13	1.03266	1.92905e-18	3.83111e-17	1.18632	5.03777e-08	4.7005e-07	0.699347	0.203163	1	0.134295	0.00326717	0.295	-0.323443	1.16781e-05	0.00169471	-0.460932	4384	2574	2057	1086	1443	1688	1323	1478	764	1533	1520	1630	3.172	2.153	1.535	0.806	1.05	1.187	0.898	1.008	0.697	1.285	1.461	1.365	ENSMUST00000036328	ENSMUSG00000040721
ENSMUST00000108311	chr4	-	11259184	11313930	3864	0.00017166	0.000994237	0.467	5.78986e-15	9.44198e-14	0.994608	0.0197136	0.0645433	0.326199	2.27524e-05	0.0162766	0.450666	0.0667065	1	-0.135379	6.27341e-11	2.8133e-08	-0.605146	254	525	365	116	138	359	60	86	75	120	186	406	0.495	1.181	0.733	0.232	0.27	0.679	0.11	0.158	0.184	0.271	0.481	0.915	ENSMUST00000108311	ENSMUSG00000040728
ENSMUST00000056110	chr12	+	110691058	110701546	4653	9.4442e-20	2.16178e-18	-1.08913	2.15376e-29	6.74227e-28	-1.29147	4.56184e-14	7.1898e-13	-0.965986	0.0395594	1	-0.154081	0.0583491	1	0.150184	4.35758e-05	0.00517389	0.308855	6	15	21	413	275	160	632	349	137	256	135	126	0.01	0.028	0.035	0.685	0.447	0.251	0.959	0.532	0.279	0.48	0.29	0.236	ENSMUST00000056110	ENSMUSG00000040856
ENSMUST00000112456	chrX	+	156065203	156416001	7317	3.01193e-94	5.20336e-92	-2.58982	1.01686e-114	2.17636e-112	-2.84052	5.1017e-81	6.77823e-79	-2.42488	0.0286125	1	-0.197312	0.010508	0.554382	0.216206	9.40909e-07	0.00017519	0.416652	100	76	135	2999	2065	2571	4024	2494	2260	2353	1320	1494	0.103	0.09	0.143	3.162	2.135	2.568	3.883	2.418	2.931	2.803	1.803	1.778	ENSMUST00000112456	ENSMUSG00000040990
ENSMUST00000114174	chr16	-	85453102	85550662	5464	4.17835e-29	1.40458e-27	-1.29889	8.77045e-19	1.77373e-17	-1.08114	1.12755e-49	6.9952e-48	-1.8528	0.00306072	0.739803	0.225187	0.00109104	0.142749	-0.467843	5.81137e-11	2.62584e-08	-0.70114	15	59	38	327	646	707	288	435	353	591	561	929	0.021	0.094	0.054	0.462	0.894	0.946	0.372	0.565	0.613	0.943	1.026	1.481	ENSMUST00000114174	ENSMUSG00000041134
ENSMUST00000057283	chr6	-	120153111	120244577	3677	3.24429e-77	3.92645e-75	2.27853	2.70508e-102	4.65579e-100	2.54906	2.37648e-64	2.12061e-62	2.12856	0.0520853	1	0.193432	0.0732145	1	-0.184599	5.32314e-05	0.00614896	-0.386483	1685	1172	1367	29	52	119	37	21	34	93	65	119	3.448	2.771	2.884	0.061	0.107	0.237	0.071	0.041	0.088	0.22	0.177	0.282	ENSMUST00000057283	ENSMUSG00000041372
ENSMUST00000055518	chr13	-	102450715	102538172	6915	3.87883e-11	5.15582e-10	0.86692	2.4612e-13	3.59124e-12	0.963385	2.87805e-05	0.000181546	0.530147	0.531339	1	0.0719185	0.00187904	0.203193	-0.320804	9.81705e-05	0.0102784	-0.39555	867	819	955	248	312	515	293	346	296	439	401	545	0.943	1.03	1.071	0.277	0.341	0.544	0.299	0.355	0.406	0.553	0.58	0.686	ENSMUST00000055518	ENSMUSG00000041417
ENSMUST00000072119	chr13	-	101548604	101556525	2489	0.411612	0.692803	0.13949	0.848365	1	0.0424247	1.24612e-06	9.70864e-06	0.725942	0.41856	1	-0.0949631	1.05083e-07	6.92156e-05	0.579887	1.97646e-10	8.40027e-08	0.674082	5526	4508	5977	5092	5569	5944	5838	6138	4940	2539	3005	3673	16.704	15.748	18.626	15.784	16.926	17.455	16.56	17.493	18.831	8.893	12.065	12.852	ENSMUST00000072119	ENSMUSG00000041431
ENSMUST00000047480	chr18	-	63169867	63546837	10510	4.21891e-47	2.51214e-45	-1.74252	1.94544e-42	9.166e-41	-1.71947	2.12618e-76	2.50857e-74	-2.20376	0.142575	1	0.061667	0.000254626	0.0465373	-0.380575	9.4281e-08	2.20897e-05	-0.444463	23	6	23	463	611	889	487	483	599	736	526	1228	0.016	0.005	0.017	0.34	0.44	0.618	0.327	0.326	0.541	0.61	0.5	1.018	ENSMUST00000047480	ENSMUSG00000041482
ENSMUST00000041623	chr13	+	98011059	98022994	4742	1.56983e-09	1.79863e-08	0.693295	4.58546e-13	6.55404e-12	0.783776	0.00396571	0.0160634	0.238733	0.171747	1	0.0755606	4.10881e-05	0.011521	-0.430879	1.43628e-08	4.13175e-06	-0.509466	2265	1358	2053	725	829	1488	678	747	1095	1063	974	1813	3.594	2.49	3.358	1.18	1.322	2.294	1.009	1.117	2.191	1.954	2.053	3.33	ENSMUST00000041623	ENSMUSG00000041773
ENSMUST00000038760	chr1	+	137715174	137729918	2992	0.0278128	0.0893387	-0.302464	0.479404	0.755632	-0.0883179	4.79734e-09	5.02351e-08	-0.728258	0.0560487	1	0.196516	1.71439e-05	0.00571583	-0.384884	7.48655e-11	3.33228e-08	-0.587755	398	264	275	539	501	515	406	442	299	588	799	791	1.001	0.767	0.713	1.39	1.267	1.258	0.958	1.048	0.948	1.713	2.669	2.303	ENSMUST00000038760	ENSMUSG00000041782
ENSMUST00000038945	chr1	+	137662695	137665713	1435	0.397182	0.677019	-0.0729022	0.563311	0.831086	-0.00271988	0.0097191	0.0351219	-0.359531	0.0560455	1	0.0745816	0.0324986	0.928524	-0.268333	3.06008e-05	0.00384143	-0.343287	1625	1524	1659	1983	1526	2484	1634	1357	1843	1903	1390	2809	8.52	9.234	8.967	10.662	8.044	12.652	8.039	6.708	12.186	11.561	9.68	17.049	ENSMUST00000038945	ENSMUSG00000041801
ENSMUST00000043650	chr5	+	115018024	115063229	2930	5.07186e-27	1.5842e-25	1.40486	4.14019e-41	1.884e-39	1.6648	1.49381e-18	3.0715e-17	1.22396	0.0257476	1	0.202632	0.0163815	0.689217	-0.194543	7.66987e-07	0.000146622	-0.405267	786	1030	655	101	103	223	68	60	106	198	130	249	2.018	3.057	1.734	0.266	0.266	0.556	0.164	0.145	0.343	0.589	0.443	0.74	ENSMUST00000043650	ENSMUSG00000041930
ENSMUST00000105575	chr4	-	155539398	155560010	7262	0.0604814	0.169122	0.18717	0.00126607	0.00585128	0.364021	0.715144	0.926574	-0.0196042	0.0749932	1	0.169892	0.0545148	1	-0.20229	0.000134306	0.0133959	-0.373444	5667	2765	4233	3447	3969	4321	3806	3290	2648	3910	3086	4557	5.871	3.311	4.521	3.662	4.134	4.349	3.7	3.214	3.46	4.694	4.247	5.465	ENSMUST00000105575	ENSMUSG00000041936
ENSMUST00000045756	chr3	+	93359001	93368565	685	0.0362113	0.111163	0.276997	2.60241e-05	0.000166421	0.568534	0.0981871	0.242601	-0.257881	0.0121712	1	0.258819	2.33252e-06	0.00103624	-0.498661	3.31448e-14	2.44059e-11	-0.765069	737	775	713	445	523	873	427	526	319	628	611	1390	8.095	9.838	8.073	5.012	5.776	9.315	4.401	5.447	4.419	7.992	8.914	17.673	ENSMUST00000045756	ENSMUSG00000041959
ENSMUST00000058472	chr5	-	114476918	114541579	3379	0.0061276	0.0243962	-0.322697	0.0018094	0.00807956	-0.375144	2.14625e-12	3.00817e-11	-0.848824	0.796301	1	-0.037394	5.78995e-06	0.00227941	-0.465652	1.11338e-05	0.00163026	-0.426064	18	15	55	131	62	106	119	85	103	182	115	338	0.04	0.039	0.126	0.299	0.139	0.229	0.249	0.178	0.289	0.47	0.34	0.871	ENSMUST00000058472	ENSMUSG00000042078
ENSMUST00000035842	chr6	-	116583025	116623854	6344	0.00201652	0.0091647	-0.339572	3.71453e-05	0.000231953	-0.398874	0.318748	0.578448	-0.0746174	0.232076	1	-0.0461755	0.00709516	0.444049	0.247186	7.39767e-05	0.00810577	0.29481	152	24	123	364	322	47	364	463	33	172	183	18	0.18	0.033	0.15	0.443	0.384	0.054	0.405	0.518	0.049	0.236	0.288	0.025	ENSMUST00000035842	ENSMUSG00000042129
ENSMUST00000036060	chr13	-	117088488	117099896	2515	1.24665e-67	1.22024e-65	-2.1562	2.74231e-92	3.91282e-90	-2.55121	5.28105e-48	3.15358e-46	-1.85358	0.00207765	0.598383	-0.326032	0.000210414	0.0404698	0.346684	2.47526e-12	1.39716e-09	0.6784	62	40	65	1900	1201	978	2638	1480	1091	1153	591	629	0.185	0.138	0.2	5.829	3.612	2.842	7.405	4.174	4.116	3.997	2.348	2.178	ENSMUST00000036060	ENSMUSG00000042258
ENSMUST00000046532	chr4	-	127002478	127008088	1880	1.07617e-211	1.01177e-208	3.87496	5.97475e-235	6.7613e-232	4.02722	2.40674e-147	9.16706e-145	3.3461	0.289525	1	0.0760913	4.01617e-07	0.000224867	-0.545256	4.55987e-11	2.10827e-08	-0.624035	5063	4594	4054	23	53	59	28	38	15	128	91	208	20.262	21.248	16.726	0.094	0.213	0.229	0.105	0.143	0.076	0.594	0.484	0.964	ENSMUST00000046532	ENSMUSG00000042367
ENSMUST00000115152	chr5	-	21390271	21850523	11702	2.00297e-29	6.82304e-28	-1.39847	8.67335e-30	2.74696e-28	-1.399	6.34666e-76	7.4152e-74	-2.08545	0.579794	1	0.0339327	3.63293e-12	6.47212e-09	-0.595962	5.57563e-15	4.66192e-12	-0.630385	10	12	36	305	327	707	374	334	479	900	563	1084	0.006	0.009	0.024	0.201	0.211	0.442	0.226	0.202	0.388	0.67	0.481	0.807	ENSMUST00000115152	ENSMUSG00000042453
ENSMUST00000041874	chr1	-	155350145	155396844	1403	0.397643	0.677425	-0.170758	0.835999	0.995169	-0.0683641	1.20882e-11	1.59828e-10	-0.902577	0.440826	1	0.0926189	6.96157e-12	1.19205e-08	-0.649672	8.28081e-16	7.40846e-13	-0.746064	32	57	64	59	69	112	91	56	33	364	233	192	0.172	0.353	0.354	0.324	0.372	0.583	0.458	0.283	0.223	2.262	1.66	1.192	ENSMUST00000041874	ENSMUSG00000042684
ENSMUST00000052631	chr2	+	167363694	167368314	1621	1.64373e-119	4.58089e-117	-2.97725	7.51831e-125	1.90393e-122	-3.09844	3.71604e-160	1.68209e-157	-3.49375	0.812419	1	-0.0612307	1.55303e-05	0.00534978	-0.439476	2.83657e-06	0.000476573	-0.37631	115	221	43	3320	2666	5262	3514	2680	4381	4368	3094	5905	0.534	1.185	0.206	15.802	12.441	23.727	15.305	11.728	25.643	23.491	19.074	31.727	ENSMUST00000052631	ENSMUSG00000042821
ENSMUST00000130360	chr18	-	60753643	60789507	5159	0.0017181	0.00795555	-0.420148	0.0468681	0.1359	-0.217255	1.96648e-10	2.34392e-09	-0.791427	0.155955	1	0.186575	0.000586504	0.0878859	-0.322996	2.95158e-07	6.17695e-05	-0.517081	105	50	30	140	190	205	158	158	60	309	194	314	0.153	0.084	0.045	0.209	0.279	0.29	0.216	0.217	0.11	0.522	0.376	0.53	ENSMUST00000130360	ENSMUSG00000043079
ENSMUST00000049787	chr2	-	132694040	132706627	3715	2.86825e-37	1.27264e-35	-1.71369	8.74329e-49	4.9058e-47	-1.76983	2.06236e-26	6.08212e-25	-1.46146	0.0393455	1	-0.022769	0.00459062	0.356887	0.285006	5.79035e-07	0.000113729	0.305766	124	100	53	1587	776	652	2150	1025	389	905	451	518	0.251	0.234	0.111	3.296	1.58	1.283	4.086	1.957	0.993	2.124	1.213	1.214	ENSMUST00000049787	ENSMUSG00000043110
ENSMUST00000099508	chr16	-	94982686	95219303	3086	0.387281	0.666779	-0.0925932	0.201256	0.426709	-0.221864	1.71181e-06	1.30906e-05	-0.646764	0.694824	1	-0.106969	2.26103e-05	0.00710349	-0.487092	0.000114198	0.0116431	-0.374258	7	1	15	23	4	30	18	37	14	125	53	49	0.017	0.003	0.038	0.058	0.01	0.071	0.041	0.085	0.043	0.353	0.172	0.138	ENSMUST00000099508	ENSMUSG00000043301
ENSMUST00000058863	chr7	+	26091126	26101214	2297	2.67015e-22	6.90273e-21	-1.22647	1.08944e-10	1.31243e-09	-0.843327	8.20348e-51	5.26519e-49	-1.78405	3.20177e-05	0.0223637	0.370787	1.13528e-07	7.38852e-05	-0.481106	1.48764e-23	2.74418e-20	-0.864499	51	53	121	356	496	1030	246	338	452	535	791	1515	0.167	0.201	0.409	1.196	1.633	3.277	0.756	1.044	1.867	2.03	3.441	5.744	ENSMUST00000058863	ENSMUSG00000043843
ENSMUST00000054088	chr11	+	116780176	116848256	4252	0.000296634	0.00163304	0.508117	8.85988e-06	6.1168e-05	0.612863	0.271686	0.518442	0.106408	0.409558	1	0.0847053	0.00156822	0.180304	-0.369829	2.95349e-05	0.00372163	-0.456823	527	336	297	204	150	288	218	153	153	264	243	400	0.933	0.687	0.542	0.37	0.267	0.495	0.362	0.255	0.341	0.541	0.571	0.819	ENSMUST00000054088	ENSMUSG00000043857
ENSMUST00000053764	chr3	+	52072258	52154031	5552	0.0121931	0.0443309	0.346724	0.00104607	0.00493488	0.445486	0.973506	1	-9.58e-05	0.358203	1	0.0861053	0.00120257	0.151933	-0.334493	1.53787e-05	0.00214979	-0.422532	1230	1166	1475	973	1083	1111	962	1150	641	1241	1035	1408	1.667	1.826	2.061	1.352	1.476	1.463	1.223	1.469	1.095	1.949	1.863	2.209	ENSMUST00000053764	ENSMUSG00000044167
ENSMUST00000059433	chr15	+	97077537	97216120	2198	3.05781e-26	9.26755e-25	1.42165	1.18021e-38	4.99756e-37	1.72485	1.29581e-17	2.5464e-16	1.15102	0.0147867	1	0.250873	0.00687262	0.435883	-0.268316	6.17691e-08	1.51611e-05	-0.528107	1662	1701	1715	348	456	563	351	349	216	408	501	717	5.689	6.729	6.052	1.222	1.569	1.872	1.127	1.126	0.932	1.618	2.278	2.841	ENSMUST00000059433	ENSMUSG00000044250
ENSMUST00000118449	chr14	+	46703800	46704490	690	2.81708e-10	3.4624e-09	-0.870855	3.48608e-16	6.10155e-15	-1.46483	0.0185839	0.0613496	-0.414957	0.0303179	1	-0.528475	9.77332e-08	6.50461e-05	0.469406	6.41727e-15	5.1957e-12	1.0103	1795	755	166	2390	3509	750	2350	2762	2550	1557	1375	530	19.573	9.514	1.866	26.724	38.47	7.945	24.045	28.395	35.064	19.671	19.914	6.69	ENSMUST00000118449	ENSMUSG00000044285
ENSMUST00000166288	chr3	+	133899783	133921195	1290	7.34328e-90	1.18282e-87	-2.15397	1.53748e-95	2.29692e-93	-2.10608	3.24407e-70	3.32828e-68	-1.75821	0.626478	1	0.0903196	0.001334	0.161702	0.433686	0.000169981	0.0163082	0.339139	1	1	11	1245	1051	565	1323	1212	350	771	684	241	0.006	0.007	0.066	7.446	6.163	3.201	7.241	6.665	2.574	5.21	5.299	1.627	ENSMUST00000166288	ENSMUSG00000044365
ENSMUST00000056329	chr7	+	50945787	50950906	1271	0.0824157	0.217258	0.265697	4.92958e-182	2.65656e-179	-2.61048	0.811388	0.98227	0.0538568	4.2603e-159	2.81216e-154	-2.7588	0.0633251	1	-0.192746	1.41296e-149	9.40698e-145	2.60201	403	221	259	145	216	335	258	164	29679	324	248	227	2.386	1.512	1.581	0.88	1.286	1.926	1.433	0.915	221.554	2.222	1.95	1.555	ENSMUST00000056329	ENSMUSG00000044737
ENSMUST00000061986	chr4	-	45436149	45543202	2244	1.2039e-08	1.25838e-07	0.763939	7.26609e-11	8.88102e-10	0.827126	0.00064738	0.00316197	0.434753	0.467872	1	0.0404935	0.00390713	0.327987	-0.319346	0.000158617	0.0154332	-0.361611	535	572	545	225	209	233	179	186	192	254	203	442	1.794	2.216	1.884	0.774	0.705	0.759	0.563	0.588	0.812	0.987	0.904	1.715	ENSMUST00000061986	ENSMUSG00000044813
ENSMUST00000057428	chr13	-	32792695	32873648	5641	0.675096	0.901705	0.0497503	2.92415e-24	7.58324e-23	-1.05133	0.917051	1	0.0139906	1.65657e-37	1.72881e-33	-0.970582	0.725161	1	-0.0335178	7.02273e-37	2.05997e-33	0.973499	21	7	11	13	8	8	7	25	771	11	13	9	0.028	0.011	0.015	0.018	0.011	0.01	0.009	0.031	1.297	0.017	0.023	0.014	ENSMUST00000057428	ENSMUSG00000044951
ENSMUST00000122088	chr9	-	21047355	21052887	2500	0.0018144	0.00834699	-0.465581	0.121902	0.292987	-0.215972	1.35363e-07	1.19527e-06	-0.692486	0.0454554	1	0.228445	0.0400378	0.993693	-0.185964	1.28622e-05	0.00183529	-0.424442	39	13	5	28	30	210	12	44	80	38	55	278	0.117	0.045	0.016	0.086	0.091	0.614	0.034	0.125	0.304	0.133	0.22	0.968	ENSMUST00000122088	ENSMUSG00000045087
ENSMUST00000135107	chrX	-	58144544	58146605	2061	1.57892e-06	1.2741e-05	-0.659934	0.0989255	0.24906	-0.23781	1.14923e-14	1.89049e-13	-0.986557	0.000192529	0.103822	0.386355	0.00527753	0.383202	-0.269126	1.74762e-12	1.00548e-09	-0.670639	39	33	27	98	81	368	38	132	43	129	170	454	0.142	0.139	0.102	0.367	0.297	1.305	0.13	0.454	0.198	0.546	0.824	1.919	ENSMUST00000135107	ENSMUSG00000045179
ENSMUST00000062893	chr3	+	134875526	134936504	7813	0.0566	0.160106	-0.201652	0.000471217	0.00239182	-0.446477	0.481286	0.748828	-0.0346284	0.0406332	1	-0.237748	0.0868283	1	0.175978	0.000101341	0.0105732	0.414046	6236	3723	3863	5437	6528	7020	7307	7721	6172	4346	4558	5161	6.005	4.143	3.835	5.369	6.321	6.567	6.603	7.01	7.495	4.849	5.83	5.753	ENSMUST00000062893	ENSMUSG00000045328
ENSMUST00000052172	chr1	-	130484775	130488867	1805	2.28502e-139	8.29622e-137	-3.10677	2.68158e-155	1.00944e-152	-3.30759	3.65923e-114	8.92072e-112	-2.74454	0.252836	1	-0.139657	9.43335e-05	0.0220074	0.413927	1.61002e-07	3.56979e-05	0.555255	59	54	78	3343	3360	3238	3795	3621	3027	2187	2069	1802	0.246	0.26	0.335	14.289	14.082	13.112	14.844	14.23	15.912	10.563	11.455	8.695	ENSMUST00000052172	ENSMUSG00000045382
ENSMUST00000053577	chr17	+	88035318	88050446	2040	5.61744e-09	6.08492e-08	0.802825	1.69347e-25	4.62277e-24	1.35913	0.000180491	0.000989426	0.444957	1.64013e-07	0.000177428	0.492104	0.00656847	0.426886	-0.336287	4.40325e-17	4.47658e-14	-0.844921	1198	1302	1302	612	479	856	281	344	294	557	559	1122	4.418	5.55	4.95	2.315	1.776	3.067	0.973	1.196	1.367	2.38	2.738	4.79	ENSMUST00000053577	ENSMUSG00000045394
ENSMUST00000094120	chr5	+	145531957	145620645	12456	0.830964	0.989264	-0.0951309	0.294344	0.556721	-0.193957	0.000111941	0.000638432	-0.529943	0.288949	1	-0.0940466	2.73899e-06	0.00119573	-0.424783	0.000164991	0.015932	-0.328696	4991	3068	4188	3668	4385	6091	5021	5735	3948	6054	4398	6709	3.015	2.142	2.608	2.272	2.663	3.574	2.846	3.266	3.007	4.237	3.528	4.691	ENSMUST00000094120	ENSMUSG00000045482
ENSMUST00000051845	chr1	-	84032867	84281220	2667	0.268437	0.525563	0.110715	0.0391421	0.117098	0.211699	0.357384	0.623226	-0.234977	0.25	1	0.0951991	0.0120504	0.590641	-0.318109	0.000134385	0.0133959	-0.415353	644	377	656	472	377	739	482	414	409	496	445	877	1.817	1.229	1.908	1.365	1.069	2.025	1.276	1.101	1.455	1.621	1.667	2.864	ENSMUST00000051845	ENSMUSG00000045658
ENSMUST00000049930	chr10	-	22537084	22539934	1223	2.83844e-133	9.30336e-131	-2.67172	6.58158e-157	2.50888e-154	-3.00445	3.6481e-96	6.57249e-94	-2.18755	0.0424936	1	-0.241704	5.99986e-07	0.000314939	0.538973	4.03931e-13	2.62821e-10	0.786764	1	0	0	1483	1636	971	1729	2074	942	1012	721	340	0.006	0	0	9.355	10.119	5.803	9.981	12.03	7.308	7.214	5.891	2.421	ENSMUST00000049930	ENSMUSG00000045680
ENSMUST00000120531	chr12	-	45953474	46175099	4209	5.48406e-40	2.65125e-38	-1.68863	1.41754e-48	7.90231e-47	-1.8586	2.56394e-30	8.75018e-29	-1.42793	0.249215	1	-0.123217	0.00942645	0.51993	0.286192	9.67e-05	0.0101429	0.412869	136	62	94	1120	1123	1061	1337	1268	949	782	748	594	0.243	0.128	0.173	2.053	2.018	1.842	2.243	2.137	2.139	1.62	1.776	1.229	ENSMUST00000120531	ENSMUSG00000046314
ENSMUST00000061103	chr18	-	66216508	66451442	5304	0.0279706	0.0897585	0.243983	0.249642	0.497013	0.162551	1.63831e-09	1.79395e-08	0.784589	0.188821	1	-0.073627	8.59677e-06	0.00318532	0.488737	2.31591e-09	7.83341e-07	0.564329	480	212	515	309	374	225	520	394	152	165	125	49	0.681	0.348	0.753	0.449	0.533	0.31	0.692	0.527	0.272	0.271	0.236	0.08	ENSMUST00000061103	ENSMUSG00000046318
ENSMUST00000052068	chr9	+	98323379	98346970	2628	1.0856e-29	3.73145e-28	-1.44634	2.393e-26	6.73542e-25	-1.29871	3.32597e-50	2.09002e-48	-1.84704	0.175433	1	0.171263	0.000683016	0.0984983	-0.327187	7.7973e-07	0.00014874	-0.503101	73	84	61	552	504	1229	468	702	698	549	629	1598	0.209	0.278	0.18	1.621	1.451	3.418	1.257	1.895	2.52	1.821	2.392	5.296	ENSMUST00000052068	ENSMUSG00000046402
ENSMUST00000056589	chr7	-	29069670	29076205	1279	0.00127312	0.00609122	-0.547725	0.237267	0.48018	-0.311722	1.17793e-05	7.93216e-05	-0.634867	0.0139667	1	0.217102	0.286016	1	-0.0584002	0.00016316	0.0158149	-0.285244	0	59	21	140	79	104	46	43	61	63	115	173	0	0.401	0.127	0.845	0.467	0.594	0.254	0.238	0.453	0.429	0.899	1.178	ENSMUST00000056589	ENSMUSG00000046750
ENSMUST00000049877	chr12	-	11215187	11215754	567	1.80791e-06	1.44849e-05	-0.436473	0.000637318	0.0031467	-0.418952	9.61645e-16	1.69837e-14	-0.893887	0.100061	1	0.029418	0.00469383	0.360406	-0.394003	1.182e-06	0.000216697	-0.423801	0	0	2	19	0	140	18	6	53	19	13	267	0	0	0.027	0.259	0	1.805	0.224	0.075	0.887	0.292	0.229	4.101	ENSMUST00000049877	ENSMUSG00000047002
ENSMUST00000062069	chr2	+	36085945	36107792	2867	0.16866	0.376699	-0.185756	0.65647	0.893066	-0.000517	9.31915e-05	0.000539438	-0.501177	0.245885	1	0.165488	0.00597001	0.407009	-0.272686	2.80077e-05	0.00357195	-0.445468	38	19	17	50	43	74	11	48	43	42	65	196	0.1	0.058	0.046	0.135	0.113	0.189	0.027	0.119	0.142	0.128	0.227	0.595	ENSMUST00000062069	ENSMUSG00000047250
ENSMUST00000140391	chr12	-	66233720	66273591	5016	0.634547	0.877743	0.0654454	0.628667	0.878753	-0.129679	0.00015567	0.00086334	0.44956	0.21696	1	-0.186954	1.31461e-05	0.00461903	0.377948	6.41094e-09	2.02313e-06	0.565512	4259	2940	3828	3167	4166	4503	4491	4472	3533	2036	2622	2340	6.388	5.096	5.919	4.871	6.283	6.562	6.321	6.324	6.683	3.538	5.224	4.063	ENSMUST00000140391	ENSMUSG00000047534
ENSMUST00000115576	chr17	+	17539635	17596351	3116	0.587676	0.846464	-0.130488	0.111436	0.273395	-0.246652	0.158562	0.350851	0.157846	0.216834	1	-0.100848	0.0154685	0.671213	0.266425	0.000148338	0.0145517	0.370818	153	187	190	364	132	181	486	163	155	185	71	100	0.369	0.522	0.473	0.901	0.32	0.425	1.101	0.371	0.472	0.518	0.228	0.28	ENSMUST00000115576	ENSMUSG00000047786
ENSMUST00000066060	chr12	-	109148612	109241812	8111	0.0056305	0.0226327	-0.276407	0.0577263	0.161397	-0.221306	1.99982e-14	3.23303e-13	-0.905532	0.269152	1	0.0549822	2.69314e-07	0.000159929	-0.555005	3.4528e-11	1.62583e-08	-0.611636	24	45	19	51	122	130	55	100	57	307	158	241	0.022	0.048	0.018	0.049	0.114	0.117	0.048	0.087	0.067	0.33	0.195	0.259	ENSMUST00000066060	ENSMUSG00000048251
ENSMUST00000052708	chr2	-	129093945	129122948	3137	0.0328693	0.102681	-0.39415	4.22917e-05	0.000261385	-0.631726	0.914422	1	-0.0934238	0.0117112	1	-0.223392	0.00221218	0.225527	0.305933	7.98456e-09	2.45057e-06	0.531785	3728	2152	3355	4088	4352	4644	5029	5936	4271	2672	3028	2950	8.941	5.965	8.295	10.054	10.495	10.82	11.318	13.423	12.918	7.425	9.646	8.19	ENSMUST00000052708	ENSMUSG00000048327
ENSMUST00000057021	chr12	+	9581247	9588305	2010	5.95201e-59	4.75932e-57	-1.83328	9.37713e-87	1.21537e-84	-2.18727	2.08555e-47	1.22309e-45	-1.64116	0.00117494	0.393927	-0.275669	0.0264893	0.852024	0.23467	1.04224e-08	3.10298e-06	0.51932	3	0	2	771	319	506	1057	559	640	532	177	292	0.011	0	0.008	2.959	1.201	1.84	3.713	1.973	3.021	2.307	0.88	1.265	ENSMUST00000057021	ENSMUSG00000048387
ENSMUST00000054562	chr7	-	139786559	139791320	3265	0.789205	0.972917	-0.0610442	3.11013e-08	2.9225e-07	0.541275	4.20057e-05	0.000258136	-0.513606	3.05384e-12	5.47267e-09	0.536149	3.82187e-06	0.00158977	-0.416912	1.18291e-36	3.41386e-33	-0.972429	355	87	456	55	201	815	47	88	136	79	230	1349	0.818	0.232	1.083	0.13	0.466	1.824	0.102	0.191	0.395	0.211	0.704	3.598	ENSMUST00000054562	ENSMUSG00000048528
ENSMUST00000063918	chr12	+	120084801	120091051	4480	1.0268e-05	7.35451e-05	-0.647297	0.106136	0.263091	-0.288257	5.30845e-16	9.51049e-15	-1.03185	0.000569092	0.233541	0.330191	0.000191784	0.0374169	-0.328549	1.05405e-14	8.2001e-12	-0.672236	66	22	49	92	123	384	68	87	110	100	160	672	0.111	0.043	0.085	0.158	0.208	0.626	0.107	0.138	0.233	0.195	0.357	1.306	ENSMUST00000063918	ENSMUSG00000048562
ENSMUST00000121128	chr7	-	149836673	149845394	4722	3.95252516672997e-323	1.64405284310133e-319	-7.39554	4.59481050632359e-322	1.38611599137699e-318	-7.7013	1.27468936627042e-321	5.19457655643612e-318	-6.9985	0.000852469	0.319072	-0.249053	0.00020091	0.0389819	0.476254	7.28961e-13	4.43653e-10	0.723908	208	166	94	120592	86213	71003	160379	112184	62244	90012	53197	37563	0.331	0.306	0.154	197.034	138.114	109.905	239.793	168.529	125.068	166.177	112.581	69.282	ENSMUST00000121128	ENSMUSG00000048583
ENSMUST00000163100	chr14	-	68294411	68333667	3841	0.647125	0.887786	-0.0885496	0.0489132	0.140737	-0.302976	0.128204	0.298424	0.219935	0.053466	1	-0.2044	0.0081884	0.482586	0.300553	2.09963e-06	0.000363336	0.507419	2705	1905	2674	2572	3024	3053	3595	3382	2728	1684	2016	2139	5.299	4.312	5.4	5.166	5.956	5.81	6.608	6.246	6.739	3.822	5.245	4.85	ENSMUST00000163100	ENSMUSG00000048922
ENSMUST00000058906	chr10	+	75398317	75400470	939	3.95252516672997e-323	1.64405284310133e-319	5.84855	4.59481050632359e-322	1.38611599137699e-318	6.16291	1.17547e-288	2.78657e-285	5.52703	0.00520626	1	0.238827	0.00183153	0.199796	-0.336327	3.87774e-10	1.56272e-07	-0.583849	39633	38315	41442	253	369	440	176	309	156	398	429	545	317.559	354.797	342.317	2.079	2.973	3.425	1.323	2.334	1.576	3.695	4.566	5.055	ENSMUST00000058906	ENSMUSG00000049422
ENSMUST00000058755	chr7	+	96552875	96558620	3685	1.81871e-45	1.0433e-43	-1.87561	1.96653e-57	1.3575e-55	-2.11052	2.15717e-32	7.82907e-31	-1.59637	0.0757322	1	-0.177725	0.000896293	0.120948	0.31228	1.35101e-07	3.06214e-05	0.494543	211	92	171	1480	1822	1435	1803	2371	1165	932	1227	748	0.431	0.217	0.36	3.099	3.74	2.846	3.454	4.564	3	2.205	3.327	1.768	ENSMUST00000058755	ENSMUSG00000049791
ENSMUST00000054776	chr4	-	10915808	10934823	2977	1.87113e-41	9.4903e-40	1.82382	5.13417e-50	2.98817e-48	1.97918	1.95537e-32	7.10387e-31	1.5213	0.161091	1	0.12746	0.023023	0.800548	-0.299167	0.00012802	0.0128835	-0.430391	3154	3114	3252	679	621	787	569	628	490	643	579	1052	7.971	9.095	8.473	1.76	1.578	1.932	1.349	1.496	1.562	1.883	1.944	3.078	ENSMUST00000054776	ENSMUSG00000049969
ENSMUST00000058125	chrX	-	132748510	132750052	866	3.463e-35	1.43097e-33	1.6977	6.23677e-45	3.17117e-43	1.88382	1.84637e-29	6.10914e-28	1.46801	0.0453543	1	0.160379	0.096088	1	-0.226776	0.000136932	0.0136043	-0.390852	5384	5210	5697	1325	1648	1708	1246	1632	821	1357	1303	1950	46.776	52.311	51.025	11.804	14.396	14.416	10.158	13.368	8.995	13.66	15.036	19.611	ENSMUST00000058125	ENSMUSG00000050071
ENSMUST00000058856	chr19	+	44407581	44421233	3306	0.00332465	0.0142496	-0.411227	0.458909	0.736444	0.10061	2.04395e-13	3.07559e-12	-0.718806	3.01104e-06	0.00272551	0.452172	6.6401e-06	0.00256823	-0.260966	4.44341e-25	9.24492e-22	-0.732927	28	8	29	14	31	227	5	21	15	379	18	199	0.064	0.021	0.068	0.033	0.071	0.502	0.011	0.045	0.043	0.999	0.054	0.524	ENSMUST00000058856	ENSMUSG00000050195
ENSMUST00000089494	chr14	+	58143665	58162002	1221	0.538412	0.807897	-0.00704002	0.838976	0.997204	-0.0995212	0.00525479	0.0205797	-0.455416	0.627108	1	-0.0770297	3.29654e-05	0.00957844	-0.399327	0.000167337	0.016089	-0.318538	112	102	42	54	56	123	66	71	120	79	102	323	0.69	0.726	0.267	0.341	0.347	0.736	0.382	0.412	0.932	0.564	0.835	2.304	ENSMUST00000089494	ENSMUSG00000050222
ENSMUST00000056102	chr16	-	96813685	97392359	7498	0.0541974	0.154568	-0.254069	0.929291	1	-0.00201273	0.000573512	0.00283329	-0.423707	0.0107007	1	0.22414	0.126347	1	-0.142447	8.87815e-06	0.00133382	-0.376623	34	10	19	17	42	129	8	20	35	63	22	162	0.034	0.012	0.02	0.017	0.042	0.126	0.008	0.019	0.044	0.073	0.029	0.188	ENSMUST00000056102	ENSMUSG00000050272
ENSMUST00000142734	chr14	+	47993487	48005835	1419	3.41807e-10	4.17207e-09	0.681579	4.03684e-21	9.16761e-20	0.992096	1.80851e-05	0.000117885	0.425272	0.0103845	1	0.251506	0.0192297	0.742294	-0.249349	5.86827e-08	1.45002e-05	-0.511952	336	329	99	17	34	107	19	11	16	62	36	167	1.782	2.016	0.541	0.092	0.181	0.551	0.095	0.055	0.107	0.381	0.254	1.025	ENSMUST00000142734	ENSMUSG00000050335
ENSMUST00000052602	chr4	-	128896821	128925687	5187	1.24406e-66	1.18398e-64	2.3627	2.40398e-80	2.78311e-78	2.59187	3.87832e-51	2.50979e-49	2.01115	0.0500172	1	0.197115	0.00169917	0.189313	-0.343224	1.08534e-07	2.50582e-05	-0.544239	6718	5002	7265	931	980	1104	923	799	613	1053	974	1460	9.744	8.385	10.864	1.385	1.429	1.556	1.256	1.093	1.121	1.77	1.876	2.451	ENSMUST00000052602	ENSMUSG00000050390
ENSMUST00000060336	chr7	+	152047290	152051148	3030	1.23282e-244	1.88226e-241	4.44296	4.59481050632359e-322	1.38611599137699e-318	4.97377	2.28929e-162	1.05485e-159	3.70421	1.36681e-05	0.010275	0.406461	3.03278e-12	5.51433e-09	-0.730415	1.28823e-37	3.90685e-34	-1.1541	8801	7265	9023	27	58	195	11	27	14	172	191	516	21.854	20.848	23.097	0.069	0.145	0.47	0.026	0.063	0.044	0.495	0.63	1.483	ENSMUST00000060336	ENSMUSG00000050917
ENSMUST00000051089	chr3	+	96073643	96082924	1511	0.000599071	0.00308996	-0.520575	0.00015144	0.000845501	-0.479245	0.362363	0.628574	-0.0907116	0.70684	1	0.0522232	0.000524426	0.0812769	0.444638	6.31745e-05	0.00714983	0.393805	4901	5241	5556	7701	8927	8444	7112	10261	7319	4192	5440	6673	24.404	30.16	28.52	39.322	44.692	40.846	33.231	48.172	45.958	24.185	35.978	38.463	ENSMUST00000051089	ENSMUSG00000050936
ENSMUST00000101336	chrX	-	99442742	99447191	1090	6.21541e-16	1.1609e-14	-1.06802	9.66246e-12	1.26056e-10	-0.988873	4.21311e-40	1.9649e-38	-1.68966	0.0605254	1	0.10023	1.07369e-06	0.000517398	-0.535501	9.98884e-13	5.93792e-10	-0.638677	1	40	19	201	153	471	139	123	305	257	222	912	0.007	0.319	0.135	1.423	1.062	3.158	0.9	0.8	2.655	2.055	2.035	7.287	ENSMUST00000101336	ENSMUSG00000051159
ENSMUST00000061280	chr1	+	7079000	7163707	5230	0.655923	0.894153	0.0398588	0.247412	0.493877	0.111809	0.0611997	0.16551	-0.260579	0.348962	1	0.0674448	0.00359832	0.311807	-0.289718	6.91995e-05	0.00768587	-0.359178	1696	1442	1527	1367	1552	2071	1491	1508	1381	1783	1457	2235	2.44	2.397	2.265	2.017	2.245	2.894	2.013	2.045	2.505	2.972	2.784	3.722	ENSMUST00000061280	ENSMUSG00000051285
ENSMUST00000149154	chrX	-	130117414	130223526	10273	3.07305e-218	3.30697e-215	-4.13458	1.96834e-239	2.44101e-236	-4.40456	6.30812e-269	1.19627e-265	-4.75638	0.300345	1	-0.201607	8.35469e-07	0.000418714	-0.539286	8.35488e-05	0.00894641	-0.335017	110	80	120	4047	3934	18124	6206	4506	16291	7605	5682	18412	0.081	0.068	0.091	3.039	2.897	12.895	4.265	3.111	15.046	6.454	5.527	15.61	ENSMUST00000149154	ENSMUSG00000051323
ENSMUST00000159405	chr18	-	38356396	38371624	3831	0.015997	0.0559471	-0.319777	0.223326	0.459689	0.212488	1.65761e-06	1.27069e-05	-0.620738	6.90017e-06	0.00561553	0.471713	0.00965089	0.527628	-0.256162	1.55109e-14	1.17105e-11	-0.747876	109	68	78	166	140	258	77	70	32	154	203	391	0.214	0.154	0.158	0.334	0.276	0.492	0.142	0.13	0.079	0.35	0.53	0.889	ENSMUST00000159405	ENSMUSG00000051375
ENSMUST00000128754	chr4	-	43509017	43512491	2595	0.0795364	0.211101	-0.244258	0.0731866	0.19595	-0.223169	0.185197	0.393634	0.208542	0.981203	1	0.0240722	8.36059e-05	0.0200076	0.427029	5.43044e-05	0.00624871	0.401728	491	355	426	575	651	678	687	716	414	238	323	402	1.424	1.19	1.273	1.71	1.898	1.91	1.869	1.957	1.514	0.8	1.244	1.349	ENSMUST00000128754	ENSMUSG00000051517
ENSMUST00000063359	chr8	+	83017943	83034684	1827	0.68695	0.910177	0.101476	0.680323	0.908598	0.104579	0.00355848	0.014607	-0.388394	1	1	0	2.71094e-06	0.00118937	-0.436603	1.74352e-06	0.000307057	-0.4361	5	0	0	0	0	0	0	0	0	57	10	6	0.021	0	0	0	0	0	0	0	0	0.272	0.055	0.029	ENSMUST00000063359	ENSMUSG00000051839
ENSMUST00000169626	chrX	+	50911210	50912299	1019	2.69816e-34	1.08238e-32	-1.42314	1.60606e-22	3.8619e-21	-1.18302	6.71763e-56	4.8899e-54	-1.89399	0.00163216	0.502721	0.253973	0.00177108	0.195197	-0.386127	4.30157e-11	1.99918e-08	-0.647613	19	46	13	459	310	913	361	250	439	423	424	1204	0.14	0.393	0.099	3.475	2.301	6.549	2.501	1.74	4.088	3.619	4.158	10.291	ENSMUST00000169626	ENSMUSG00000051851
ENSMUST00000097291	chr17	-	66686325	66799090	7274	3.47227e-08	3.45668e-07	0.730212	2.42642e-09	2.56428e-08	0.760296	0.00826257	0.030509	0.316787	0.616223	1	0.0321789	0.000159557	0.0326154	-0.399535	9.60462e-06	0.00142975	-0.430501	3767	2926	2666	1689	1477	2526	1895	1828	1487	1900	1424	3354	3.896	3.498	2.843	1.791	1.536	2.538	1.839	1.783	1.94	2.277	1.956	4.016	ENSMUST00000097291	ENSMUSG00000052105
ENSMUST00000063957	chr7	-	110990149	110991678	614	0.432084	0.712455	-0.13011	0.996778	1	-0.0524657	9.11182e-08	8.22937e-07	-0.57003	0.442614	1	0.069212	7.34792e-06	0.00280509	-0.384865	1.72508e-09	5.97039e-07	-0.457014	0	0	0	8	0	2	0	0	1	55	48	17	0	0	0	0.101	0	0.024	0	0	0.015	0.781	0.781	0.241	ENSMUST00000063957	ENSMUSG00000052217
ENSMUST00000064234	chr17	-	6942389	6987133	3164	4.38425e-73	4.85239e-71	2.53551	4.79104e-104	8.51326e-102	3.02313	2.66876e-50	1.68114e-48	2.05868	3.80602e-06	0.00334278	0.439131	3.85699e-06	0.00159213	-0.466634	6.46425e-22	1.06115e-18	-0.915049	10408	9436	11761	1242	1537	2200	961	1335	743	1527	1714	3091	24.749	25.932	28.831	3.029	3.675	5.082	2.144	2.993	2.228	4.207	5.413	8.508	ENSMUST00000064234	ENSMUSG00000052397
ENSMUST00000107610	chr7	+	56501558	56865457	11317	2.45792e-09	2.7597e-08	0.835961	2.75297e-10	3.20289e-09	0.936948	0.00210788	0.00917527	0.384565	0.74957	1	0.0828867	0.000162215	0.0331133	-0.44111	2.11784e-05	0.00281119	-0.526841	2180	2115	1774	930	1138	1251	1331	1147	596	1256	1110	1677	1.449	1.625	1.216	0.634	0.761	0.808	0.83	0.719	0.5	0.968	0.98	1.291	ENSMUST00000107610	ENSMUSG00000052512
ENSMUST00000117785	chr16	-	73892550	74411234	8124	6.13366e-96	1.10118e-93	-2.44853	1.55257e-129	4.25295e-127	-2.85485	4.19112e-73	4.56236e-71	-2.15396	0.000699504	0.270965	-0.327296	0.000390702	0.0650077	0.345015	6.34165e-13	3.93999e-10	0.679733	13	4	19	1614	936	1151	2256	1476	1162	1135	471	560	0.012	0.004	0.018	1.533	0.872	1.036	1.961	1.289	1.357	1.218	0.579	0.6	ENSMUST00000117785	ENSMUSG00000052516
ENSMUST00000064762	chr13	-	100191418	100286557	11852	3.46145e-10	4.22244e-09	0.842296	4.46377e-09	4.58598e-08	0.881023	0.00296217	0.0124155	0.33407	0.533945	1	0.0402684	1.12364e-05	0.00401979	-0.482725	8.47771e-05	0.00905627	-0.522764	5099	5296	5857	3079	3385	2991	3625	4204	1696	4533	3346	3507	3.237	3.885	3.833	2.004	2.161	1.845	2.159	2.516	1.358	3.334	2.821	2.577	ENSMUST00000064762	ENSMUSG00000052727
ENSMUST00000086521	chr1	-	134406001	134439517	9535	0.0229712	0.0761559	-0.25171	0.141868	0.329059	-0.100379	2.72525e-07	2.32484e-06	-0.643346	0.274235	1	0.137841	0.00107324	0.140735	-0.351311	4.94313e-06	0.000784112	-0.493836	234	230	184	238	480	431	182	449	302	373	580	543	0.185	0.21	0.15	0.193	0.381	0.33	0.135	0.334	0.301	0.341	0.608	0.496	ENSMUST00000086521	ENSMUSG00000053024
ENSMUST00000065496	chr9	+	51573456	51661961	7161	0.0392815	0.118912	-0.297203	0.947122	1	-0.0823998	4.1202e-05	0.000253474	-0.607275	0.0133037	1	0.194299	0.0320528	0.92415	-0.265923	6.1711e-07	0.000120414	-0.468513	48	27	47	35	63	206	34	36	66	74	69	275	0.05	0.033	0.051	0.038	0.067	0.21	0.034	0.036	0.087	0.09	0.096	0.334	ENSMUST00000065496	ENSMUSG00000053199
ENSMUST00000098570	chr8	-	87339303	87356140	1201	0.00234963	0.0104915	-0.48045	0.54361	0.812096	-0.090415	1.37224e-06	1.0631e-05	-0.722983	0.00224484	0.621319	0.359244	0.0573918	1	-0.201205	1.53114e-07	3.41606e-05	-0.572776	179	164	109	206	193	595	168	229	166	219	218	667	1.121	1.187	0.704	1.323	1.216	3.621	0.988	1.353	1.311	1.59	1.814	4.837	ENSMUST00000098570	ENSMUSG00000053226
ENSMUST00000123454	chr11	-	66025226	66339297	7252	1.45021e-107	3.29162e-105	-2.4375	1.02698e-138	3.12529e-136	-2.77723	6.0139e-85	8.60578e-83	-2.16549	0.00598901	1	-0.253622	0.000608283	0.0900025	0.332502	1.09412e-10	4.77491e-08	0.593323	3	2	4	1118	883	1455	1805	1247	1274	913	452	666	0.003	0.002	0.004	1.189	0.921	1.466	1.757	1.22	1.667	1.098	0.623	0.8	ENSMUST00000123454	ENSMUSG00000053930
ENSMUST00000136521	chr1	-	182362517	182413598	6506	1.20965e-12	1.814e-11	-0.856764	2.49943e-08	2.37203e-07	-0.620856	1.62619e-22	4.04218e-21	-1.01704	0.0705146	1	0.228617	0.0304438	0.907821	-0.110959	2.27279e-05	0.00298148	-0.349472	2	1	7	103	108	186	45	99	96	85	190	246	0.002	0.001	0.008	0.122	0.126	0.209	0.049	0.108	0.14	0.114	0.292	0.329	ENSMUST00000136521	ENSMUSG00000053963
ENSMUST00000067060	chr8	+	87425826	87429194	1534	0.00299223	0.0129951	0.418913	0.00107177	0.00504208	0.433657	0.587588	0.837953	-0.0489912	0.872137	1	0.00295973	1.01566e-05	0.00370108	-0.427022	1.50314e-06	0.000269497	-0.429595	48	65	60	12	26	2	18	11	4	118	56	26	0.235	0.368	0.303	0.06	0.128	0.01	0.083	0.051	0.025	0.671	0.365	0.148	ENSMUST00000067060	ENSMUSG00000054191
ENSMUST00000163061	chr1	-	58012915	58075800	5016	5.338e-05	0.000340553	0.540655	0.00536755	0.021279	0.360415	1.80483e-09	1.96721e-08	0.811394	0.0906472	1	-0.16846	0.0111705	0.571887	0.268363	1.21565e-05	0.00174853	0.440587	4487	3281	4814	2866	3402	2956	3394	4101	2643	1977	2135	2188	6.73	5.688	7.444	4.408	5.131	4.307	4.777	5.8	4.999	3.436	4.253	3.799	ENSMUST00000163061	ENSMUSG00000054770
ENSMUST00000068106	chrX	+	53627786	53630976	2369	4.29671e-26	1.29346e-24	-1.31342	1.46524e-35	5.63758e-34	-1.43951	7.11097e-19	1.49071e-17	-1.02987	0.0747399	1	-0.0928335	0.0169645	0.70285	0.295039	1.32912e-05	0.00188746	0.390622	160	141	183	1391	648	1104	1676	765	1163	765	369	923	0.508	0.518	0.599	4.53	2.069	3.406	4.995	2.291	4.658	2.815	1.557	3.393	ENSMUST00000068106	ENSMUSG00000054850
ENSMUST00000124830	chr13	+	38243216	38290446	9538	4.34706e-28	1.41009e-26	-1.45693	3.12155e-31	1.03555e-29	-1.56303	1.77921e-52	1.18984e-50	-2.01925	0.584256	1	-0.0885816	1.17533e-07	7.56543e-05	-0.533452	8.28665e-07	0.000156904	-0.442945	932	776	1070	3353	3798	4199	3764	4772	2818	4860	3712	5978	0.735	0.707	0.87	2.712	3.012	3.218	2.786	3.549	2.803	4.442	3.889	5.459	ENSMUST00000124830	ENSMUSG00000054889
ENSMUST00000068456	chr7	-	64663059	64765379	2653	5.86893e-05	0.000371651	-0.518757	0.0300761	0.0940165	-0.318732	2.02288e-19	4.36302e-18	-1.01643	0.0226545	1	0.18751	1.8849e-06	0.000854603	-0.427179	1.46415e-14	1.1101e-11	-0.622506	6	11	15	20	39	208	15	31	76	81	177	354	0.017	0.036	0.044	0.058	0.111	0.573	0.04	0.083	0.272	0.266	0.667	1.162	ENSMUST00000068456	ENSMUSG00000055078
ENSMUST00000069837	chr11	+	34934725	35522009	5228	1.48784e-32	5.62492e-31	-1.67338	3.28894e-31	1.09028e-29	-1.69869	4.64387e-55	3.29521e-53	-2.09601	0.327369	1	0.0101175	4.06149e-05	0.0114065	-0.365761	1.6762e-07	3.69364e-05	-0.375813	398	275	197	1197	1241	2890	1253	1238	2177	1883	1402	3166	0.573	0.457	0.292	1.766	1.796	4.04	1.692	1.68	3.951	3.14	2.68	5.274	ENSMUST00000069837	ENSMUSG00000056427
ENSMUST00000070587	chr6	+	52127496	52130850	3354	1.48044e-07	1.3684e-06	-0.672028	0.0075101	0.0285584	-0.351558	6.43267e-11	8.0019e-10	-0.783503	0.00451803	0.940871	0.295229	0.361423	1	-0.0751286	5.07969e-05	0.00592127	-0.383397	3	1	3	41	41	150	22	8	48	73	52	127	0.007	0.003	0.007	0.094	0.092	0.327	0.046	0.017	0.136	0.19	0.155	0.33	ENSMUST00000070587	ENSMUSG00000056468
ENSMUST00000159699	chr10	-	119798330	119913525	3810	1.78168e-206	1.57558e-203	-4.71577	1.12899e-226	1.08158e-223	-4.95576	2.85266e-189	1.94675e-186	-4.36018	0.0215562	1	-0.221858	0.000869037	0.11854	0.386775	7.67713e-09	2.36433e-06	0.607279	1720	1706	1590	65024	61542	61054	82718	74017	53920	48868	40131	36319	3.397	3.893	3.237	131.673	122.191	117.126	153.282	137.808	134.277	111.814	105.259	83.023	ENSMUST00000159699	ENSMUSG00000056758
ENSMUST00000025477	chr18	+	64414012	64435800	6282	3.38274e-17	6.79262e-16	-0.952608	1.05723e-12	1.47093e-11	-0.858124	1.29673e-28	4.15254e-27	-1.29778	0.131376	1	0.106356	0.025211	0.832361	-0.284129	7.83865e-05	0.00849532	-0.394444	10	15	10	261	275	183	178	227	113	292	310	269	0.012	0.021	0.012	0.321	0.331	0.213	0.2	0.256	0.171	0.405	0.493	0.373	ENSMUST00000025477	ENSMUSG00000056812
ENSMUST00000100069	chr2	-	65296319	65405684	8550	2.65187e-22	6.8575e-21	1.16808	3.72522e-36	1.4584e-34	1.42374	4.99568e-17	9.50397e-16	1.07085	0.0549328	1	0.194183	0.151335	1	-0.118348	0.00020169	0.0188256	-0.321071	533	203	317	16	10	64	7	12	7	48	21	66	0.469	0.206	0.288	0.014	0.009	0.055	0.006	0.01	0.008	0.049	0.025	0.067	ENSMUST00000100069	ENSMUSG00000057182
ENSMUST00000082237	chr7	+	90015842	90020073	3403	1.57122e-49	9.9318e-48	-2.03794	3.28632e-64	2.65522e-62	-2.25653	8.35391e-43	4.27329e-41	-1.86352	0.0205687	1	-0.175215	0.0622746	1	0.2163	1.76073e-05	0.00240863	0.393038	271	150	281	2745	1840	1789	3527	2366	1557	1840	1307	1417	0.599	0.383	0.64	6.223	4.09	3.843	7.317	4.932	4.341	4.714	3.838	3.627	ENSMUST00000082237	ENSMUSG00000057706
ENSMUST00000115526	chrX	+	10062283	10173731	7067	1.05884e-135	3.62343e-133	-3.1202	5.00703e-144	1.64539e-141	-3.18221	1.71e-101	3.37067e-99	-2.60669	0.498756	1	-0.0192347	4.08544e-08	3.05318e-05	0.559187	2.63255e-10	1.10315e-07	0.578292	223	239	200	7339	6917	3916	7377	7913	3023	4352	3554	2100	0.237	0.294	0.22	8.012	7.404	4.05	7.37	7.943	4.059	5.368	5.026	2.588	ENSMUST00000115526	ENSMUSG00000058254
ENSMUST00000104934	chr2	+	127188943	127192957	4014	8.29698e-23	2.19411e-21	-1.29889	2.38432e-34	8.86666e-33	-1.54721	8.82133e-16	1.56023e-14	-1.10322	0.020031	1	-0.193212	0.0222318	0.787987	0.223407	1.78044e-06	0.00031325	0.421774	71	33	4	608	437	307	920	556	276	384	239	201	0.133	0.071	0.008	1.169	0.824	0.559	1.618	0.983	0.652	0.834	0.595	0.436	ENSMUST00000104934	ENSMUSG00000058620
ENSMUST00000075192	chr15	-	103078642	103085870	1697	0.0524754	0.150667	0.275958	0.00262723	0.0113033	0.428124	0.587067	0.837477	-0.0558071	0.285048	1	0.125208	0.00197991	0.20998	-0.30103	7.73957e-06	0.00116865	-0.431454	83	98	60	40	53	33	29	32	13	142	77	52	0.368	0.502	0.274	0.182	0.236	0.142	0.121	0.134	0.073	0.729	0.453	0.267	ENSMUST00000075192	ENSMUSG00000058794
ENSMUST00000107230	chr4	-	82543830	82698243	9690	3.91156e-135	1.32337e-132	-2.90392	2.85056e-155	1.07083e-152	-3.14342	1.24014e-119	3.32468e-117	-2.68782	0.12025	1	-0.170572	0.0102855	0.546564	0.285038	2.02545e-05	0.00271076	0.458745	17	17	10	2018	1875	2071	2899	2041	1605	1695	1232	1063	0.013	0.015	0.008	1.607	1.464	1.562	2.112	1.494	1.572	1.525	1.271	0.955	ENSMUST00000107230	ENSMUSG00000059049
ENSMUST00000071281	chr9	-	69605516	69608747	2984	1.43893e-17	2.96065e-16	-0.880024	0.0219285	0.0720022	-0.329948	4.52821e-44	2.40367e-42	-1.48673	1.07334e-11	1.84879e-08	0.503092	1.40612e-06	0.000654347	-0.52262	1.66036e-38	5.21212e-35	-1.04573	1	0	14	17	129	450	35	19	37	63	164	854	0.003	0	0.036	0.044	0.327	1.102	0.083	0.045	0.118	0.184	0.549	2.493	ENSMUST00000071281	ENSMUSG00000059246
ENSMUST00000075558	chr13	+	23635920	23636924	1004	1.09692e-06	9.0704e-06	-0.550073	3.89946e-06	2.83079e-05	-0.603708	0.427612	0.697508	0.0267668	0.646426	1	-0.049057	3.05628e-08	2.48019e-05	0.566029	1.36396e-07	3.08539e-05	0.616532	3104	3135	4315	8020	7220	4492	5805	7480	4974	4067	4569	2228	23.261	27.151	33.335	61.629	54.4	32.702	40.821	52.849	47.005	35.313	45.477	19.327	ENSMUST00000075558	ENSMUSG00000059309
ENSMUST00000082088	chrX	+	68303430	68409231	4796	0.102112	0.256916	-0.273133	0.423174	0.703109	-0.178844	2.06472e-05	0.000133394	-0.607009	0.286499	1	0.0886641	0.00672604	0.431685	-0.288847	4.58878e-05	0.00542322	-0.381341	15	21	2	17	27	77	11	19	41	59	43	139	0.024	0.038	0.003	0.027	0.043	0.117	0.016	0.028	0.081	0.107	0.09	0.252	ENSMUST00000082088	ENSMUSG00000059401
ENSMUST00000106236	chr3	+	141128527	141497888	9298	1.00092e-39	4.79479e-38	-1.36577	1.04945e-81	1.25259e-79	-2.15563	7.74524e-39	3.44794e-37	-1.38619	5.34668e-09	6.58732e-06	-0.6813	0.564789	1	0.0256963	2.26611e-11	1.10484e-08	0.728727	23	3	19	795	132	663	1755	466	748	646	120	479	0.019	0.003	0.016	0.66	0.107	0.521	1.333	0.356	0.763	0.606	0.129	0.449	ENSMUST00000106236	ENSMUSG00000059921
ENSMUST00000071782	chr5	+	145306755	145318347	2551	1.25981e-08	1.31336e-07	0.700711	3.52759e-13	5.08538e-12	0.92724	0.000292209	0.00153756	0.422656	0.102897	1	0.186216	0.00789747	0.472729	-0.266841	6.50628e-06	0.000996726	-0.460089	911	437	812	235	354	376	148	327	231	320	416	455	2.687	1.49	2.469	0.711	1.05	1.077	0.41	0.909	0.859	1.094	1.63	1.553	ENSMUST00000071782	ENSMUSG00000059991
ENSMUST00000102964	chr13	-	23852560	23853099	539	1.90125e-26	5.80564e-25	-1.54644	1.98597e-17	3.72515e-16	-1.00396	0.147465	0.332302	-0.230569	0.00170871	0.522671	0.527722	2.3122e-35	1.63122e-31	1.30796	4.25285e-22	7.17895e-19	0.773952	1974	2493	3742	6872	12720	8613	2702	15897	2810	2064	2467	4542	27.554	40.217	53.848	98.365	178.521	116.797	35.393	209.216	49.465	33.382	45.739	73.392	ENSMUST00000102964	ENSMUSG00000060093
ENSMUST00000081342	chr13	+	21902235	21902754	519	2.333e-10	2.88889e-09	-1.0862	1.84636e-10	2.17749e-09	-1.09675	2.20064e-25	6.22598e-24	-1.62697	0.946683	1	-0.00220203	1.84831e-07	0.00011319	-0.509125	3.92395e-08	1.02499e-05	-0.508448	834	1753	4171	5992	4096	4979	7612	3968	2771	8765	5354	4882	12.09	29.369	62.334	89.074	59.701	70.12	103.549	54.234	50.658	147.225	103.089	81.925	ENSMUST00000081342	ENSMUSG00000060262
ENSMUST00000077337	chr13	-	72095368	72101171	2373	3.76617e-301	9.89373e-298	-4.73794	3.10691946223153e-317	8.03674150816011e-314	-4.8718	2.63821e-273	5.34072e-270	-4.3277	0.422014	1	-0.0589929	7.22471e-05	0.0177998	0.50115	8.14903e-07	0.000154461	0.56019	23	16	10	9147	7975	7774	9206	9494	6599	6400	5176	4008	0.073	0.059	0.033	29.739	25.423	23.945	27.39	28.38	26.385	23.511	21.797	14.71	ENSMUST00000077337	ENSMUSG00000060969
ENSMUST00000102972	chr13	+	23622918	23623388	470	6.20486e-11	8.097e-10	-1.22661	5.28061e-06	3.76786e-05	-0.70413	1.02528e-06	8.08066e-06	0.341594	0.00469238	0.965771	0.507652	1.58733e-50	3.11064e-46	1.53558	6.2993e-37	1.87856e-33	1.02069	986	3128	4138	6968	4904	6661	2113	8027	4164	1166	1706	1686	15.784	57.869	68.288	114.382	78.93	103.588	31.741	121.15	84.06	21.627	36.273	31.243	ENSMUST00000102972	ENSMUSG00000060981
ENSMUST00000121146	chr1	-	158185425	158233795	3760	0.953913	1	0.000927	0.0215491	0.0709441	0.348006	0.0431759	0.124253	-0.208382	0.00539511	1	0.300459	0.0211446	0.773067	-0.184782	2.71133e-08	7.25174e-06	-0.498209	33	30	139	51	52	131	35	24	21	34	65	253	0.066	0.069	0.287	0.105	0.105	0.255	0.066	0.045	0.053	0.079	0.173	0.586	ENSMUST00000121146	ENSMUSG00000060985
ENSMUST00000102963	chr4	+	41516807	41585191	2510	0.564756	0.827772	0.0699329	0.29663	0.559647	0.184	0.0371505	0.109894	-0.279631	0.614742	1	0.0958376	0.00113052	0.14661	-0.31502	6.55239e-05	0.00735064	-0.415161	48	32	60	32	35	53	8	38	46	92	74	107	0.144	0.111	0.185	0.098	0.105	0.154	0.023	0.107	0.174	0.32	0.295	0.371	ENSMUST00000102963	ENSMUSG00000061322
ENSMUST00000102968	chr13	+	23673466	23673859	393	0.000250954	0.00140196	-0.504401	4.67687e-05	0.000286659	-0.378274	0.432991	0.702867	-0.0121579	0.644744	1	0.12588	6.68754e-05	0.0167302	0.496824	3.7674e-06	0.000617878	0.370798	19454	15482	16891	28323	27571	27425	18326	39127	24985	12090	21940	18917	372.434	342.54	333.362	556.025	530.704	510.058	329.223	706.24	603.202	268.182	557.888	419.225	ENSMUST00000102968	ENSMUSG00000061482
ENSMUST00000073261	chr13	+	23625774	23626173	399	0.598819	0.853222	0.0350175	0.000917286	0.00438065	-0.5007	3.80754e-06	2.76546e-05	1.06209	0.000296619	0.144195	-0.515899	1.55713e-11	2.40904e-08	0.985067	4.86724e-27	1.11654e-23	1.50567	3482	3443	3288	2652	4184	5355	5234	4638	5598	588	2748	2556	65.658	75.031	63.916	51.28	79.325	98.096	92.614	82.457	133.118	12.847	68.825	55.792	ENSMUST00000073261	ENSMUSG00000061991
ENSMUST00000074667	chr17	+	8627287	8635361	2046	1.08553e-126	3.25904e-124	-2.88813	2.14593e-67	1.85202e-65	-2.06212	1.66345e-185	1.09779e-182	-3.49988	8.80544e-18	2.20029e-14	0.834068	3.46698e-08	2.70562e-05	-0.518029	1.38004e-48	6.85924e-45	-1.3684	15	6	52	1143	1165	4027	859	572	1238	1457	1234	5832	0.055	0.025	0.197	4.31	4.307	14.386	2.964	1.983	5.741	6.208	6.027	24.826	ENSMUST00000074667	ENSMUSG00000062327
ENSMUST00000067410	chrX	+	6356431	6525488	7155	1.38441e-67	1.35287e-65	-1.968	2.65057e-58	1.86307e-56	-1.78156	6.25965e-94	1.09067e-91	-2.29912	0.0408797	1	0.219452	0.00636314	0.42001	-0.24968	6.52744e-07	0.00012654	-0.475817	4	3	3	551	501	977	381	558	571	551	358	1416	0.004	0.004	0.003	0.594	0.53	0.998	0.376	0.553	0.757	0.671	0.5	1.724	ENSMUST00000067410	ENSMUSG00000062393
ENSMUST00000080859	chr13	+	23627290	23627820	530	0.00650712	0.025711	-0.455178	0.000223934	0.0012114	-0.53158	0.977195	1	-0.00754547	0.228424	1	-0.0725737	0.000238072	0.0444797	0.438395	4.15468e-07	8.40951e-05	0.510211	5372	4651	3338	7000	6800	6129	6088	8336	6468	4679	5096	2927	76.259	76.304	48.85	101.899	97.057	84.524	81.099	111.571	115.79	76.961	96.085	48.099	ENSMUST00000080859	ENSMUSG00000062417
ENSMUST00000082090	chr7	-	88605286	88638811	3804	6.56825e-31	2.34803e-29	1.50171	8.05712e-56	5.35365e-54	1.87538	1.82516e-24	4.96035e-23	1.43301	0.00154666	0.485662	0.291537	0.107824	1	-0.0965605	1.64111e-07	3.62525e-05	-0.401503	396	359	1195	48	63	108	17	18	25	41	99	145	0.783	0.821	2.437	0.097	0.125	0.208	0.032	0.034	0.062	0.094	0.26	0.332	ENSMUST00000082090	ENSMUSG00000062444
ENSMUST00000105105	chr13	+	23667631	23668880	1249	0.000450116	0.00238786	-0.372443	7.62774e-05	0.00045011	-0.469328	5.21657e-13	7.63772e-12	-0.582603	0.631065	1	-0.0812497	2.87546e-06	0.00123694	-0.193487	1.32087e-05	0.00187873	-0.111198	2104	1766	2830	3683	4185	3229	3944	4044	3057	2143	5473	5978	12.674	12.294	17.574	22.75	25.347	18.896	22.294	22.968	23.223	14.957	43.789	41.685	ENSMUST00000105105	ENSMUSG00000062808
ENSMUST00000118161	chr17	-	27562848	27650286	4537	0.0912172	0.235262	0.251643	0.0245613	0.0792656	0.328761	0.262395	0.505597	-0.108279	0.590993	1	0.0621433	0.000465073	0.0747721	-0.326879	1.90367e-05	0.00256882	-0.391071	70	107	64	32	31	78	29	56	23	80	130	109	0.116	0.205	0.109	0.054	0.052	0.126	0.045	0.088	0.048	0.154	0.286	0.209	ENSMUST00000118161	ENSMUSG00000063239
ENSMUST00000075689	chr15	-	76063432	76073871	3284	0.707893	0.927624	0.0353618	0.381975	0.659623	0.0872612	0.032463	0.0982061	-0.302065	0.574383	1	0.0432973	0.00226857	0.229328	-0.303995	0.000130287	0.0130529	-0.349006	54	32	73	57	46	49	36	25	56	94	73	137	0.124	0.085	0.172	0.134	0.106	0.109	0.077	0.054	0.162	0.25	0.222	0.363	ENSMUST00000075689	ENSMUSG00000063268
ENSMUST00000078880	chr19	+	48280514	48879995	5634	7.87691e-31	2.8108e-29	-1.41583	1.79933e-39	7.77553e-38	-1.55722	3.36199e-21	7.90009e-20	-1.0765	0.193918	1	-0.0930305	0.00901729	0.505109	0.356947	4.69841e-05	0.00551634	0.452057	9	16	38	600	428	382	639	575	387	376	285	162	0.012	0.025	0.052	0.822	0.575	0.496	0.801	0.724	0.652	0.582	0.506	0.25	ENSMUST00000078880	ENSMUSG00000063434
ENSMUST00000102765	chr11	+	51103421	51397420	5658	2.04099e-291	4.92663e-288	-4.54055	2.43243e-301	4.8935e-298	-4.71847	1.26567e-264	2.23548e-261	-4.22984	0.836032	1	-0.0945582	0.000104841	0.0237366	0.397321	2.44676e-05	0.00317939	0.49406	17	19	23	8379	9256	6582	8339	9649	5563	5794	5590	3876	0.023	0.029	0.032	11.426	12.375	8.503	10.406	12.097	9.329	8.927	9.873	5.966	ENSMUST00000102765	ENSMUSG00000063564
ENSMUST00000071885	chrX	-	35227956	35232121	1202	0.777425	0.966097	-0.0629835	2.76615e-51	1.66785e-49	-1.44995	0.777376	0.962199	-0.0866981	2.75956e-65	5.4398e-61	-1.23646	1	1	-0.0185533	3.63357e-70	5.91051e-66	1.25937	19	6	2	16	14	11	9	6	1408	8	18	8	0.119	0.043	0.013	0.103	0.088	0.067	0.053	0.035	11.114	0.058	0.15	0.058	ENSMUST00000071885	ENSMUSG00000064137
ENSMUST00000078756	chr3	-	96043638	96044216	578	0.182987	0.40007	-0.115012	0.338738	0.610655	0.187179	0.00128614	0.00588333	0.218543	0.00364914	0.831076	0.276149	0.0268556	0.856818	0.296377	7.52982e-08	1.82316e-05	0.0118327	381	397	948	537	775	1062	476	687	444	72	1296	1182	4.959	5.972	12.721	7.168	10.143	13.43	5.814	8.431	7.288	1.086	22.407	17.811	ENSMUST00000078756	ENSMUSG00000064220
ENSMUST00000083032	chr7	-	106628072	106628217	145	0.0173079	0.0598916	0.374292	2.71127e-11	3.4165e-10	0.868093	9.51086e-27	2.83925e-25	1.45483	6.43081e-08	7.08643e-05	0.454873	3.20032e-25	1.71043e-21	1.01761	2.80963e-07	5.89367e-05	0.551432	1903	1758	2211	1695	1798	1516	981	714	1136	429	468	539	98.742	105.421	118.27	90.188	93.802	76.418	47.766	34.93	74.334	25.792	32.254	32.375	ENSMUST00000083032	ENSMUSG00000064966
ENSMUST00000083888	chr7	-	106631294	106631442	148	0.920517	1	-0.00649309	3.22293e-05	0.000203225	0.456456	1.38394e-15	2.42069e-14	1.0799	2.41518e-07	0.000258124	0.432412	3.58442e-23	1.62099e-19	1.02561	8.9402e-07	0.000167857	0.581281	1517	957	1268	1342	1502	1326	756	569	1030	245	379	563	77.118	56.225	66.452	69.958	76.772	65.486	36.064	27.272	66.032	14.431	25.591	33.131	ENSMUST00000083888	ENSMUSG00000065822
ENSMUST00000084030	chr8	-	26265023	26311921	7695	8.85666e-06	6.41227e-05	0.46513	9.91565e-07	7.77624e-06	0.559557	0.15459	0.344151	0.0986175	0.632794	1	0.081882	0.000102446	0.0233442	-0.348164	5.95513e-06	0.00092256	-0.431725	2141	989	1688	1133	973	1011	1096	977	766	1425	1101	1333	2.093	1.118	1.701	1.136	0.957	0.96	1.006	0.901	0.944	1.614	1.43	1.509	ENSMUST00000084030	ENSMUSG00000065954
ENSMUST00000165860	chr4	+	138936573	139045445	15798	1.9793e-08	2.02086e-07	0.775878	2.05282e-06	1.54731e-05	0.666956	0.057654	0.157618	0.29127	0.229343	1	-0.107514	8.40507e-07	0.000419945	-0.47867	0.000111292	0.0114792	-0.369028	10071	6623	7963	3930	5072	6729	5468	6358	4691	6812	4971	7585	4.796	3.645	3.91	1.919	2.429	3.113	2.444	2.855	2.817	3.759	3.144	4.182	ENSMUST00000165860	ENSMUSG00000066036
ENSMUST00000087316	chrX	-	140236773	140261957	3561	8.09549e-36	3.43253e-34	-1.56663	8.15004e-59	5.79149e-57	-1.97869	6.76542e-25	1.87086e-23	-1.31997	0.000207445	0.11019	-0.341632	0.0073983	0.456472	0.275539	3.75185e-11	1.74823e-08	0.627072	12	20	57	1055	329	409	1642	561	430	629	208	235	0.025	0.049	0.124	2.286	0.699	0.839	3.255	1.118	1.146	1.54	0.584	0.575	ENSMUST00000087316	ENSMUSG00000067276
ENSMUST00000141159	chr2	-	103983229	104097557	10743	2.1249e-08	2.16321e-07	-0.637228	1.86289e-07	1.59928e-06	-0.698962	5.26821e-17	1.00076e-15	-1.03792	0.440544	1	-0.0404072	0.00363234	0.313293	-0.349909	0.000129337	0.0129868	-0.308588	157	203	177	331	661	735	414	540	545	541	742	768	0.11	0.164	0.128	0.238	0.465	0.5	0.272	0.357	0.481	0.439	0.69	0.623	ENSMUST00000141159	ENSMUSG00000068373
ENSMUST00000090474	chr6	+	29383152	29411888	9166	1.27882e-110	3.09542e-108	-2.8169	2.90081e-119	6.72527e-117	-2.94129	2.52645e-155	1.05855e-152	-3.36448	0.6025	1	-0.0696268	8.97735e-07	0.000442272	-0.468475	5.22704e-06	0.000818983	-0.396215	79	193	97	3176	3315	3554	3420	4046	2569	4770	3402	4394	0.065	0.183	0.082	2.673	2.736	2.834	2.634	3.131	2.659	4.537	3.709	4.175	ENSMUST00000090474	ENSMUSG00000068699
ENSMUST00000091703	chr13	+	23844135	23844755	620	0.0265926	0.0860319	-0.371346	9.26139e-07	7.28396e-06	-0.564715	3.71257e-28	1.1679e-26	-1.19454	0.000694099	0.269459	-0.182136	1.12683e-29	6.62462e-26	-0.793745	1.76325e-16	1.71467e-13	-0.610361	1973	1141	1664	3113	1620	2240	1792	3804	3280	1952	6678	6153	23.942	16.002	20.817	38.738	19.766	26.407	20.406	43.523	50.195	27.446	107.636	86.434	ENSMUST00000091703	ENSMUSG00000069267
ENSMUST00000102969	chr13	-	23662385	23663089	704	1.74932e-06	1.40494e-05	-0.566511	1.93059e-08	1.85326e-07	-0.893491	0.140482	0.320136	-0.324918	0.320203	1	-0.296484	8.08041e-06	0.00302578	0.253634	1.91258e-08	5.27304e-06	0.555425	1216	1936	1854	3592	4010	2062	3023	4871	2139	1743	2062	1804	12.996	23.912	20.426	39.365	43.089	21.408	30.317	49.081	28.828	21.583	29.27	22.318	ENSMUST00000102969	ENSMUSG00000069272
ENSMUST00000091741	chr13	-	22134347	22134818	471	0.374419	0.652089	0.123498	0.282904	0.541422	0.175458	0.0202858	0.0661019	-0.188927	0.793892	1	0.0479646	4.68535e-05	0.0127919	-0.297666	7.4919e-06	0.00113316	-0.347826	3186	1403	1345	2254	1959	1834	1658	2128	1874	1204	1901	4149	50.893	25.901	22.149	36.922	31.463	28.461	24.853	32.049	37.751	22.284	40.333	76.72	ENSMUST00000091741	ENSMUSG00000069301
ENSMUST00000091745	chr13	-	21924925	21925444	519	3.53085e-24	9.85977e-23	1.38549	6.35306e-18	1.22609e-16	1.15067	0.0033078	0.0136994	-0.291566	0.0552032	1	-0.227134	6.23798e-65	5.50093e-60	-1.58223	1.27547e-52	9.50924e-49	-1.3437	2205	472	440	408	221	77	283	374	272	648	1207	2366	31.965	7.908	6.576	6.065	3.221	1.084	3.85	5.112	4.973	10.884	23.24	39.704	ENSMUST00000091745	ENSMUSG00000069304
ENSMUST00000091749	chr13	-	21898280	21902068	2121	2.60311e-16	4.96321e-15	-0.339325	8.53098e-08	7.62871e-07	-0.767544	0.63075	0.870852	-0.0131562	0.000210926	0.111042	-0.351986	8.2003e-23	3.44355e-19	0.313859	5.39208e-10	2.11118e-07	0.686425	6	987	36	1970	1816	11	392	1366	725	7	9	1045	0.021	4.046	0.132	7.166	6.477	0.038	1.305	4.569	3.243	0.029	0.042	4.291	ENSMUST00000091749	ENSMUSG00000069307
ENSMUST00000091900	chr18	+	53624199	53735511	2601	4.48777e-13	6.94447e-12	-0.906205	2.22911e-22	5.32824e-21	-1.20974	7.92408e-07	6.34889e-06	-0.651554	0.00729266	1	-0.252588	0.00400703	0.331271	0.263248	9.64937e-09	2.90669e-06	0.523406	89	71	69	771	350	179	1090	453	225	466	148	105	0.257	0.237	0.206	2.287	1.018	0.503	2.959	1.235	0.821	1.562	0.569	0.352	ENSMUST00000091900	ENSMUSG00000069378
ENSMUST00000100866	chr11	+	74433106	74455018	4002	0.00490397	0.0200415	0.357226	0.000175902	0.000969961	0.49581	0.497218	0.764016	0.101999	0.372814	1	0.113681	0.00848801	0.491823	-0.233402	0.000181855	0.0172167	-0.351606	84	213	134	52	50	104	50	67	28	127	113	103	0.158	0.463	0.26	0.1	0.095	0.19	0.088	0.119	0.066	0.277	0.282	0.224	ENSMUST00000100866	ENSMUSG00000069814
ENSMUST00000058704	chr11	+	58030488	58036282	3332	5.06152e-07	4.37829e-06	-0.715841	0.00104163	0.00491616	-0.440339	1.20356e-12	1.72036e-11	-0.856645	0.0266611	1	0.263154	0.0404677	0.999339	-0.104877	6.8237e-06	0.0010392	-0.376887	114	93	77	285	453	293	192	304	191	468	427	270	0.257	0.243	0.179	0.66	1.028	0.643	0.407	0.647	0.544	1.224	1.281	0.706	ENSMUST00000058704	ENSMUSG00000069874
ENSMUST00000093529	chr8	+	46035561	46137611	14621	6.39792e-06	4.73262e-05	0.537266	6.0696e-06	4.29495e-05	0.498888	0.809284	0.980842	-0.0871329	0.999806	1	-0.0358901	2.10555e-08	1.82037e-05	-0.613634	7.50153e-09	2.31424e-06	-0.577545	9229	4007	6335	2861	3856	7190	4085	4784	4453	5330	4337	8425	4.749	2.383	3.361	1.51	1.995	3.594	1.973	2.321	2.89	3.178	2.964	5.019	ENSMUST00000093529	ENSMUSG00000070047
ENSMUST00000131035	chr11	+	119254413	119348732	16713	0.0102062	0.0380145	0.376359	0.015314	0.0529097	0.17146	0.0031776	0.0132218	-0.237374	0.874103	1	-0.185792	9.12744e-13	1.89389e-09	-0.594598	6.87333e-13	4.21182e-10	-0.402779	2946	2208	2886	866	896	5054	1520	1352	3752	2085	1134	7178	1.326	1.149	1.339	0.4	0.406	2.21	0.642	0.574	2.13	1.088	0.678	3.741	ENSMUST00000131035	ENSMUSG00000070327
ENSMUST00000090779	chr3	+	96049476	96052432	2956	5.2374e-13	8.06742e-12	-1.5564	4.39988e-13	6.29774e-12	-1.58803	0.0329626	0.099457	-0.66927	0.917152	1	-0.0185819	2.01984e-12	3.78978e-09	0.892263	6.39537e-13	3.95962e-10	0.913196	17953	3826	17593	28261	32559	29133	29048	35176	21297	16888	8390	20478	45.695	11.254	46.162	73.762	83.322	72.036	69.379	84.413	68.358	49.805	28.364	60.335	ENSMUST00000090779	ENSMUSG00000070392
ENSMUST00000094103	chr11	-	63699293	63735792	4911	1.98802e-81	2.65815e-79	-2.56784	2.13177e-96	3.23815e-94	-2.76622	4.39592e-62	3.71818e-60	-2.18203	0.0437438	1	-0.162915	8.99913e-05	0.0212189	0.421486	1.14284e-09	4.12276e-07	0.584457	382	308	528	6236	4350	3952	7585	5215	3456	4245	2465	2289	0.585	0.545	0.834	9.797	6.701	5.882	10.904	7.533	6.677	7.535	5.016	4.059	ENSMUST00000094103	ENSMUSG00000070407
ENSMUST00000094814	chr4	+	120339167	120340425	1258	0.0302737	0.0959036	0.248146	4.34836e-06	3.13867e-05	0.537963	0.57439	0.825919	-0.130319	0.0232107	1	0.241	0.000667931	0.0969571	-0.344073	1.33439e-10	5.78119e-08	-0.596094	44	73	69	40	19	17	6	4	4	126	40	49	0.263	0.505	0.425	0.245	0.114	0.099	0.034	0.023	0.03	0.873	0.318	0.339	ENSMUST00000094814	ENSMUSG00000070803
ENSMUST00000166772	chr12	+	85981968	85992401	3094	2.28378e-72	2.47999e-70	-2.14159	5.10242e-61	3.80975e-59	-1.99289	1.15154e-94	2.03196e-92	-2.52055	0.0175213	1	0.189498	0.0235969	0.810583	-0.298216	1.50152e-06	0.000269476	-0.491391	12	56	31	1130	905	1595	990	751	983	996	810	2010	0.029	0.157	0.078	2.818	2.213	3.768	2.259	1.722	3.014	2.806	2.616	5.658	ENSMUST00000166772	ENSMUSG00000071235
ENSMUST00000090776	chr13	+	23666249	23666821	572	0.624898	0.869669	0.392755	0.814117	0.98591	0.165583	5.09609e-18	1.02217e-16	1.2406	0.302035	1	-0.214157	2.11115e-32	1.28395e-28	0.816291	7.37531e-30	1.83287e-26	1.03487	3724	4174	3738	1539	6230	6060	5112	2806	4300	1567	1624	1099	48.983	63.45	50.687	20.758	82.392	77.436	63.097	34.798	71.326	23.882	28.372	16.734	ENSMUST00000090776	ENSMUSG00000071478
ENSMUST00000073425	chr17	-	24359493	24388292	3720	4.83448e-05	0.000310548	0.561456	0.00601591	0.0235096	0.402141	1.31356e-10	1.5904e-09	0.926707	0.0741592	1	-0.158296	0.00187198	0.202677	0.36219	4.16322e-07	8.41727e-05	0.52037	8051	6386	8513	5707	5459	5982	6499	7029	5273	3280	3735	4359	16.283	14.927	17.75	11.836	11.101	11.754	12.334	13.404	13.449	7.686	10.033	10.205	ENSMUST00000073425	ENSMUSG00000072082
ENSMUST00000100700	chr5	+	125869691	125870924	1233	0.622368	0.867621	0.0913072	0.0270204	0.0858445	-0.277941	0.544756	0.804723	0.119921	0.000615622	0.248792	-0.343059	0.85075	1	0.0344143	0.000161725	0.0157014	0.384128	1327	977	1069	967	1186	1420	1559	1774	1418	863	957	1142	8.097	6.89	6.725	6.051	7.276	8.418	8.927	10.206	10.912	6.102	7.756	8.067	ENSMUST00000100700	ENSMUSG00000072612
ENSMUST00000101018	chr12	+	113960384	113984802	6640	0.0011542	0.00558192	-0.409718	0.0558568	0.157052	-0.232499	2.82033e-08	2.70513e-07	-0.657384	0.0630872	1	0.182086	0.00480098	0.365388	-0.228853	1.36207e-06	0.000247177	-0.412203	1780	1521	2049	2682	2664	3373	2642	2423	2079	3346	2377	3561	2.017	1.992	2.393	3.116	3.035	3.713	2.809	2.589	2.971	4.393	3.577	4.671	ENSMUST00000101018	ENSMUSG00000072825
ENSMUST00000101448	chr5	+	30607913	30668993	2486	0.298565	0.564475	-0.287688	0.0617865	0.170544	0.0779517	0.255525	0.495955	-0.35183	0.000230203	0.117698	0.319487	0.980519	1	-0.0481105	7.80271e-05	0.00846149	-0.382431	36	32	0	60	23	52	2	12	1	26	19	71	0.109	0.112	0	0.186	0.07	0.153	0.006	0.034	0.004	0.091	0.076	0.249	ENSMUST00000101448	ENSMUSG00000073102
ENSMUST00000076143	chr17	-	36245530	36248243	1534	0.190147	0.411498	-0.22201	1	1	-0.064661	0.00104789	0.00488798	-0.463957	0.101132	1	0.139754	0.0441416	1	-0.208387	5.29303e-05	0.00611814	-0.354652	14	0	6	30	10	30	1	0	21	35	11	91	0.069	0	0.03	0.151	0.049	0.143	0.005	0	0.13	0.199	0.072	0.517	ENSMUST00000076143	ENSMUSG00000073405
ENSMUST00000061688	chr17	+	15147199	15159909	2120	0.283197	0.545264	-0.126775	0.23603	0.478454	0.133339	0.04878	0.137424	-0.239223	0.00369156	0.835154	0.240641	0.305118	1	-0.100167	4.10967e-05	0.00493853	-0.348155	1310	818	938	1311	1253	1409	1424	813	597	1454	992	1259	4.649	3.355	3.432	4.771	4.471	4.858	4.742	2.72	2.672	5.979	4.676	5.172	ENSMUST00000061688	ENSMUSG00000073455
ENSMUST00000097576	chr18	+	51277391	51579698	2501	1.88428e-10	2.3525e-09	-0.757209	2.49853e-12	3.39127e-11	-0.789567	0.00154841	0.00695183	-0.382515	0.680648	1	-0.00924349	0.00104566	0.137527	0.358675	0.000111267	0.0114792	0.368031	1	0	0	109	56	67	47	145	59	22	22	14	0.003	0	0	0.336	0.169	0.196	0.133	0.411	0.224	0.077	0.088	0.049	ENSMUST00000097576	ENSMUSG00000073565
ENSMUST00000097619	chr18	-	35811820	35814841	3021	1.68058e-15	3.06549e-14	-0.980388	6.94911e-10	7.76117e-09	-0.762672	2.5415e-32	9.20916e-31	-1.42938	0.0199951	1	0.220811	0.000254626	0.0465373	-0.374646	2.74707e-10	1.14045e-07	-0.603087	35	60	28	285	216	587	195	262	261	324	391	782	0.087	0.173	0.072	0.728	0.541	1.42	0.456	0.615	0.82	0.935	1.293	2.254	ENSMUST00000097619	ENSMUSG00000073600
ENSMUST00000098559	chr7	+	31572923	31576102	456	0.433735	0.714196	-0.160087	0.0808398	0.212088	0.129343	0.202663	0.419574	-0.273869	0.00136886	0.448659	0.251385	0.641391	1	-0.0952258	4.41334e-05	0.00522623	-0.358309	0	17	20	5	37	33	4	0	0	13	37	30	0	0.324	0.34	0.085	0.614	0.529	0.062	0	0	0.249	0.811	0.573	ENSMUST00000098559	ENSMUSG00000074199
ENSMUST00000166639	chr7	-	30041349	30066996	1459	9.41074e-49	5.83303e-47	1.95492	1.94451e-77	2.10829e-75	2.4737	3.03976e-40	1.42173e-38	1.73344	8.41505e-05	0.0516591	0.431666	0.0542702	1	-0.230521	5.48749e-10	2.13918e-07	-0.678638	2973	2259	2296	434	378	448	258	264	125	380	371	623	15.331	13.463	12.206	2.295	1.96	2.244	1.248	1.284	0.813	2.271	2.541	3.719	ENSMUST00000166639	ENSMUSG00000074227
ENSMUST00000107095	chr3	-	96359710	96370724	1653	1.27061e-16	2.46737e-15	1.10665	6.15313e-22	1.44672e-20	1.31406	4.37548e-09	4.59404e-08	0.770679	0.130226	1	0.183983	0.00139324	0.16647	-0.326786	8.82037e-07	0.000165956	-0.514699	2801	2233	2380	876	1391	834	748	1350	427	1162	1436	1003	12.749	11.746	11.168	4.089	6.366	3.688	3.195	5.793	2.451	6.128	8.681	5.285	ENSMUST00000107095	ENSMUSG00000074398
ENSMUST00000098843	chr3	+	96072576	96073064	488	3.66665e-09	4.0524e-08	-1.08597	5.35664e-09	5.45684e-08	-1.08744	0.135307	0.310833	-0.346457	0.838432	1	0.00938654	1.22526e-09	1.4217e-06	0.743727	1.05509e-09	3.83804e-07	0.73667	21324	8386	19987	30866	37194	31351	31253	38634	23973	18691	10433	25157	328.762	149.421	317.674	487.987	576.561	469.567	452.155	561.589	466.1	333.894	213.645	448.98	ENSMUST00000098843	ENSMUSG00000074403
ENSMUST00000099046	chr9	+	3023546	3025218	675	1.65135e-25	4.86458e-24	2.23358	0.000634815	0.00313571	1.33372	3.05852e-19	6.53416e-18	1.91219	1.44892e-19	4.43203e-16	-0.870077	0.0393444	0.989576	-0.3417	4.31728e-13	2.79889e-10	0.549157	1328	923	4992	1	1039	1205	22	4365	930	14	1369	998	14.802	11.89	57.362	0.011	11.644	13.048	0.23	45.872	13.072	0.181	20.268	12.877	ENSMUST00000099046	ENSMUSG00000074562
ENSMUST00000099049	chr9	+	3017407	3019022	675	2.56006e-27	8.06689e-26	2.8123	5.1836e-05	0.000315188	2.05565	2.50589e-26	7.36721e-25	2.70215	1.72966e-20	5.8599e-17	-0.759394	0.664193	1	-0.144473	1.27135e-19	1.7104e-16	0.624998	5779	3605	19957	16	4048	6737	51	17409	3738	28	5705	3726	64.414	46.439	229.322	0.183	45.366	72.951	0.533	182.953	52.543	0.362	84.461	48.076	ENSMUST00000099049	ENSMUSG00000074563
ENSMUST00000099126	chr2	-	160189412	160192801	3389	0.931954	1	-0.0520201	0.721438	0.934039	0.0222826	0.00463782	0.0184335	-0.414595	0.581979	1	0.0650153	0.0013082	0.160379	-0.318802	6.34401e-05	0.00716629	-0.38669	16	32	34	33	32	33	33	24	14	93	72	73	0.036	0.082	0.078	0.075	0.071	0.071	0.069	0.05	0.039	0.239	0.212	0.188	ENSMUST00000099126	ENSMUSG00000074622
ENSMUST00000099151	chr3	+	34548926	34551383	2457	1.83578e-227	2.32584e-224	4.48533	2.52035e-275	4.47404e-272	4.87211	1.48559e-209	1.4389e-206	4.35316	0.00170752	0.522671	0.295947	0.0626627	1	-0.169477	9.34177e-08	2.19361e-05	-0.47737	12839	11696	13210	166	229	322	87	194	83	214	305	302	39.315	41.391	41.701	0.521	0.705	0.958	0.25	0.56	0.321	0.759	1.241	1.071	ENSMUST00000099151	ENSMUSG00000074637
ENSMUST00000099683	chr2	-	98506703	98507458	660	2.27982e-46	1.3357e-44	3.55152	1.48537e-06	1.14058e-05	2.37698	3.25071e-30	1.10458e-28	3.07274	3.54328e-40	4.19085e-36	-1.16406	2.74769e-05	0.00825571	-0.503891	1.75046e-20	2.58852e-17	0.674742	11723	6648	39682	21	7775	7431	105	32547	6650	55	10564	7169	133.637	87.584	466.34	0.245	89.115	82.294	1.123	349.813	95.599	0.726	159.951	94.602	ENSMUST00000099683	ENSMUSG00000075014
ENSMUST00000099684	chr2	+	98502393	98504240	510	6.41972e-14	1.05733e-12	1.7392	0.00123407	0.00572147	1.1835	1.26499e-13	1.93431e-12	1.63009	5.44761e-08	6.1954e-05	-0.540704	0.741974	1	-0.137748	8.86721e-08	2.10986e-05	0.417923	920	598	3061	0	684	1227	7	2739	581	4	1013	664	13.572	10.195	46.553	0	10.146	17.585	0.097	38.097	10.809	0.068	19.849	11.339	ENSMUST00000099684	ENSMUSG00000075015
ENSMUST00000152782	chr16	+	33684551	33771662	8161	1.00071e-24	2.86246e-23	-1.36649	3.65154e-27	1.05854e-25	-1.42035	2.98073e-47	1.74016e-45	-1.84514	0.832398	1	-0.0231276	7.92395e-06	0.00299687	-0.422642	1.08352e-05	0.00159175	-0.398461	177	180	232	949	1078	1400	1221	1165	968	1551	1244	1642	0.163	0.192	0.22	0.897	0.999	1.254	1.056	1.013	1.125	1.657	1.523	1.752	ENSMUST00000152782	ENSMUSG00000075254
ENSMUST00000097254	chr12	+	55797768	55797932	164	0.000207458	0.00117966	-0.493317	0.235122	0.477135	0.190788	2.49273e-05	0.000158842	0.626274	5.59562e-10	7.63646e-07	0.620335	4.44465e-24	2.3056e-20	1.03471	0.000156515	0.0152369	0.391759	340	284	436	636	825	715	285	337	298	162	154	117	15.598	15.057	20.62	29.92	38.054	31.866	12.269	14.577	17.24	8.611	9.384	6.213	ENSMUST00000097254	ENSMUSG00000075736
ENSMUST00000102840	chr2	+	31325726	31376192	1696	6.7027e-197	5.05208e-194	4.19581	2.12731e-219	1.90687e-216	4.45773	5.51823e-172	2.90697e-169	4.01417	0.0959455	1	0.200238	0.00490575	0.368759	-0.20799	2.57648e-06	0.000438225	-0.415345	10663	10512	15574	302	298	445	294	286	186	478	271	553	47.303	53.894	71.224	1.374	1.329	1.918	1.224	1.196	1.041	2.457	1.597	2.84	ENSMUST00000102840	ENSMUSG00000076441
ENSMUST00000104135	chr4	-	131825994	131826128	134	0.000602681	0.00310669	-0.480282	0.256798	0.506825	-0.157063	0.0309054	0.0942537	0.214042	0.00331513	0.779006	0.305856	1.50291e-12	2.9783e-09	0.655656	2.85257e-05	0.00361739	0.338923	149	528	285	614	689	617	395	491	374	144	292	168	8.366	34.261	16.497	35.352	38.896	33.655	20.812	25.992	26.482	9.368	21.776	10.919	ENSMUST00000104135	ENSMUSG00000077323
ENSMUST00000105033	chr4	+	124334049	124337899	3850	1.73734e-05	0.0001199	-0.543734	0.0623167	0.17178	-0.21677	1.06705e-11	1.4175e-10	-0.851057	0.00318678	0.763644	0.296559	0.0160812	0.682446	-0.258325	9.00177e-09	2.73928e-06	-0.567786	70	19	18	138	172	196	98	51	91	194	246	224	0.137	0.043	0.036	0.277	0.338	0.372	0.18	0.094	0.224	0.439	0.639	0.507	ENSMUST00000105033	ENSMUSG00000078236
ENSMUST00000113306	chr1	+	88199795	88203878	2593	5.19208e-15	9.18117e-14	0.915656	4.14076e-30	1.32417e-28	1.46612	1.38449e-07	1.2206e-06	0.584895	6.33576e-05	0.0402886	0.48319	0.000851515	0.116873	-0.316483	1.11239e-14	8.6165e-12	-0.815193	2198	1610	1120	493	526	981	283	523	332	555	591	1302	6.378	5.399	3.35	1.467	1.535	2.765	0.771	1.431	1.215	1.866	2.278	4.373	ENSMUST00000113306	ENSMUSG00000079445
ENSMUST00000115216	chr1	+	27099345	27286771	113	0.686774	0.910177	0.0953703	2.32979e-19	4.85492e-18	-0.972091	0.548189	0.807746	0.0854731	4.77232e-30	4.2334e-26	-0.934809	0.86503	1	-0.0114136	3.26894e-34	9.1393e-31	0.960652	19	4	7	9	2	10	9	22	583	7	3	4	1.265	0.308	0.48	0.614	0.134	0.647	0.562	1.381	48.952	0.54	0.265	0.308	ENSMUST00000115216	ENSMUSG00000079640
ENSMUST00000118168	chr13	-	23838034	23838368	334	2.26064e-22	5.86106e-21	-1.00737	0.242452	0.487151	-0.268935	2.33512e-07	2.00456e-06	-0.696548	3.18922e-26	1.95108e-22	0.696836	3.5296e-09	3.81911e-06	0.320237	1.23934e-06	0.000226514	-0.395045	388	24	13	85	1934	643	104	440	67	76	839	197	8.74	0.625	0.302	1.963	43.803	14.071	2.198	9.345	1.903	1.984	25.103	5.137	ENSMUST00000118168	ENSMUSG00000080999
ENSMUST00000118839	chrX	-	79451331	79453811	2480	5.38059e-58	4.18081e-56	2.05272	1.64892e-68	1.45427e-66	2.11852	1.05473e-38	4.67687e-37	1.668	0.393388	1	0.019063	0.00161284	0.18293	-0.390495	1.93843e-05	0.00260982	-0.409908	1399	858	853	11	52	123	30	47	54	71	88	198	4.244	3.008	2.668	0.034	0.159	0.363	0.085	0.134	0.207	0.25	0.355	0.695	ENSMUST00000118839	ENSMUSG00000081291
ENSMUST00000118554	chr4	-	146191436	146192014	578	0.000119147	0.000711947	-0.397381	3.83915e-26	1.07241e-24	-1.30917	0.714981	0.926397	-0.0287757	8.84417e-12	1.55354e-08	-0.777296	2.54269e-05	0.00777216	0.346236	7.64064e-35	2.17008e-31	1.15719	1	48	0	0	299	2	355	458	225	0	0	60	0.013	0.722	0	0	3.913	0.025	4.336	5.621	3.693	0	0	0.904	ENSMUST00000118554	ENSMUSG00000081671
ENSMUST00000117102	chr5	+	129106718	129109968	3250	1.76269e-14	3.01577e-13	0.960916	2.60754e-21	5.96884e-20	1.17591	3.37366e-06	2.47336e-05	0.531852	0.0425745	1	0.18857	8.1172e-05	0.0195311	-0.409223	5.24997e-10	2.06913e-07	-0.603467	2194	1503	2068	618	584	1282	432	611	843	662	652	1845	5.079	4.021	4.935	1.467	1.359	2.883	0.938	1.334	2.461	1.776	2.005	4.944	ENSMUST00000117102	ENSMUSG00000081683
ENSMUST00000117448	chrX	-	111166119	111167913	1487	0.855012	1	-0.022089	3.34836e-17	6.19401e-16	-0.925538	0.972137	1	0.0142708	3.91752e-21	1.44797e-17	-0.792104	0.748456	1	0.0334983	1.47445e-25	3.10383e-22	0.855992	11	11	17	19	18	15	10	9	587	10	13	12	0.056	0.064	0.089	0.099	0.092	0.074	0.047	0.043	3.745	0.059	0.087	0.07	ENSMUST00000117448	ENSMUSG00000084031
ENSMUST00000122759	chr11	-	69483136	69483280	144	2.66903e-14	4.50685e-13	1.07761	2.1573e-141	6.82873e-139	3.52198	1.18242e-190	8.25677e-188	3.95597	2.2623e-116	1.00341e-111	2.24581	3.45017e-171	6.08513e-166	2.68873	1.16231e-05	0.00168946	0.383756	5448	5295	8198	2011	4663	2941	193	395	297	65	163	139	284.647	319.728	441.569	107.745	244.96	149.279	9.463	19.458	19.569	3.935	11.312	8.407	ENSMUST00000122759	ENSMUSG00000084708
ENSMUST00000123700	chr11	+	87569078	87570772	269	0.00365683	0.0154942	0.334985	0.00292447	0.0124391	0.345213	0.821311	0.982348	-0.0347002	1	1	0	0.00010451	0.0236921	-0.337966	7.62562e-05	0.00830975	-0.337569	7	19	20	0	0	0	0	0	0	30	17	5	0.196	0.614	0.577	0	0	0	0	0	0	0.972	0.632	0.162	ENSMUST00000123700	ENSMUSG00000084796
ENSMUST00000142886	chr10	+	20864899	20874180	2184	4.4794e-38	2.03504e-36	1.52227	2.26122e-39	9.73442e-38	1.53875	8.81292e-14	1.36569e-12	0.970051	1	1	-0.0209222	1.52408e-07	9.44507e-05	-0.535741	9.2715e-08	2.18284e-05	-0.51301	335	240	489	2	18	0	1	15	4	84	46	57	1.154	0.956	1.737	0.007	0.062	0	0.003	0.049	0.017	0.335	0.21	0.227	ENSMUST00000142886	ENSMUSG00000084914
ENSMUST00000130266	chr9	-	75745649	75862999	4583	3.33102e-16	6.31401e-15	-0.935493	3.21579e-27	9.35065e-26	-1.27112	2.10052e-09	2.27464e-08	-0.760313	0.0135264	1	-0.271503	0.0159021	0.678764	0.190811	3.41103e-07	7.02346e-05	0.472146	1	14	7	290	206	94	494	249	129	191	64	46	0.002	0.027	0.012	0.488	0.34	0.15	0.761	0.385	0.267	0.363	0.14	0.087	ENSMUST00000130266	ENSMUSG00000085159
ENSMUST00000132988	chr8	+	59810914	59819479	2040	0.0189504	0.0646842	-0.355911	0.000104244	0.000600441	-0.461493	0.924418	1	-0.0105939	0.126451	1	-0.0826602	0.00137358	0.164914	0.318961	4.10335e-07	8.31501e-05	0.404558	9	0	1	63	15	9	122	30	5	4	1	2	0.033	0	0.004	0.238	0.056	0.032	0.422	0.104	0.023	0.017	0.005	0.009	ENSMUST00000132988	ENSMUSG00000085268
ENSMUST00000142916	chr7	-	50950578	51053315	1607	0.196872	0.422017	0.190691	1.88408e-180	9.91676e-178	-2.64431	0.701621	0.919395	-0.0147572	4.2603e-159	2.81216e-154	-2.72155	0.0385681	0.981645	-0.185698	1.41296e-149	9.40698e-145	2.57035	403	243	259	188	235	365	284	204	29684	367	292	261	1.887	1.315	1.25	0.903	1.106	1.66	1.248	0.9	175.26	1.991	1.816	1.415	ENSMUST00000142916	ENSMUSG00000085370
ENSMUST00000156099	chr2	+	26312663	26313836	446	5.10024e-05	0.00032634	-0.584463	6.66919e-05	0.000397655	-0.598302	7.66094e-18	1.52273e-16	-1.08773	0.722064	1	0.00589848	7.21711e-07	0.000370024	-0.442667	3.13393e-08	8.29522e-06	-0.448155	114	92	90	207	198	484	217	244	342	427	252	809	1.923	1.794	1.565	3.581	3.358	7.932	3.435	3.881	7.276	8.346	5.646	15.798	ENSMUST00000156099	ENSMUSG00000085543
ENSMUST00000153434	chr17	+	15511963	15516439	3955	6.43644e-27	2.00273e-25	-1.32052	3.60218e-25	9.70868e-24	-1.34384	8.09965e-55	5.70684e-53	-1.91414	0.171904	1	0.0133457	8.43586e-06	0.00313889	-0.505339	1.17188e-09	4.19371e-07	-0.518694	17	27	26	231	179	924	175	155	725	414	357	1176	0.032	0.059	0.051	0.451	0.342	1.708	0.312	0.278	1.739	0.913	0.902	2.59	ENSMUST00000153434	ENSMUSG00000085544
ENSMUST00000146346	chr4	+	114353408	114360200	2434	2.21908e-59	1.78719e-57	-1.70582	8.82186e-67	7.50637e-65	-1.93151	5.72743e-44	3.03398e-42	-1.48657	0.430067	1	-0.157593	0.00293271	0.275225	0.256462	0.000111436	0.0114792	0.41964	5	2	5	676	765	341	559	1042	279	400	428	195	0.015	0.007	0.016	2.143	2.378	1.024	1.621	3.037	1.088	1.433	1.757	0.698	ENSMUST00000146346	ENSMUSG00000085870
ENSMUST00000125305	chr6	-	52258382	52264826	2916	1.21396e-06	9.97811e-06	-0.62631	0.00104951	0.00494868	-0.507046	6.63289e-16	1.18233e-14	-1.01027	0.0589421	1	0.122128	0.00374747	0.31868	-0.323692	2.72917e-07	5.75241e-05	-0.450422	0	7	11	67	24	179	44	25	74	72	37	334	0	0.021	0.029	0.177	0.062	0.449	0.107	0.061	0.241	0.215	0.127	0.998	ENSMUST00000125305	ENSMUSG00000086126
ENSMUST00000141681	chr7	+	149845597	149856261	4778	2.77032e-184	1.78008e-181	-3.4382	1.87785e-209	1.50453e-206	-3.70499	1.68089e-158	7.38601e-156	-3.1186	0.0533351	1	-0.192015	0.000387287	0.0646223	0.396597	1.59709e-08	4.49321e-06	0.591521	9	3	21	3562	2758	2468	4417	3041	2400	2292	1690	1509	0.014	0.005	0.034	5.752	4.367	3.775	6.527	4.515	4.766	4.182	3.535	2.751	ENSMUST00000141681	ENSMUSG00000086266
ENSMUST00000123944	chr2	-	158423908	158436459	5380	0.435846	0.716327	0.0605957	0.269114	0.523745	0.0796556	0.00798665	0.0296176	-0.415997	0.785977	1	0.0152688	1.10542e-05	0.00397072	-0.423118	5.43461e-07	0.000107688	-0.438459	0	6	35	8	4	9	4	7	3	71	46	35	0	0.01	0.05	0.011	0.006	0.012	0.005	0.009	0.005	0.115	0.085	0.057	ENSMUST00000123944	ENSMUSG00000086496
ENSMUST00000125401	chr15	+	56521498	56526015	485	5.51374e-28	1.78241e-26	-1.28686	1.57102e-35	6.04071e-34	-1.47096	3.40782e-17	6.54394e-16	-1.0349	0.23722	1	-0.131808	0.00409692	0.334206	0.272811	2.49704e-05	0.00322598	0.409708	7	2	12	477	181	287	537	301	246	243	126	121	0.109	0.036	0.192	7.588	2.823	4.325	7.817	4.402	4.812	4.368	2.596	2.173	ENSMUST00000125401	ENSMUSG00000086541
ENSMUST00000133463	chr2	+	26301215	26314899	1609	3.80177e-06	2.90833e-05	-0.717547	2.21522e-05	0.000143347	-0.629158	1.40663e-18	2.89688e-17	-1.21698	0.421809	1	0.0928612	2.76844e-06	0.00120263	-0.446933	1.13121e-08	3.30732e-06	-0.543194	314	210	131	329	389	1002	476	255	757	665	472	1335	1.468	1.135	0.631	1.578	1.829	4.552	2.089	1.124	4.464	3.603	2.931	7.226	ENSMUST00000133463	ENSMUSG00000086714
ENSMUST00000142614	chr17	-	84251014	84253733	1617	0.222851	0.461429	0.175681	0.000123307	0.000699785	-0.50257	0.512336	0.775669	0.0980539	9.27633e-11	1.37146e-07	-0.590415	0.498788	1	-0.0727458	5.58706e-09	1.79802e-06	0.542843	24	35	14	9	6	18	13	27	275	19	14	12	0.112	0.188	0.067	0.043	0.028	0.081	0.057	0.118	1.614	0.102	0.087	0.065	ENSMUST00000142614	ENSMUSG00000086880
ENSMUST00000148919	chr16	+	92613058	92620350	796	0.486405	0.763902	0.112991	0.353783	0.628454	0.204154	0.0210178	0.0681077	-0.314115	0.848402	1	0.0743699	0.000135546	0.0289421	-0.381797	2.05838e-05	0.00274243	-0.45934	12	22	8	13	7	4	15	3	0	68	34	34	0.113	0.24	0.078	0.126	0.067	0.037	0.133	0.027	0	0.745	0.427	0.372	ENSMUST00000148919	ENSMUSG00000086934
ENSMUST00000154279	chr4	+	98393438	98405171	2942	2.85752e-155	1.27295e-152	3.78641	1.51775e-193	9.88508e-191	4.17801	2.47759e-120	6.66224e-118	3.25375	0.000460957	0.202426	0.321806	4.85859e-06	0.00196539	-0.527006	1.48883e-17	1.57632e-14	-0.85853	15302	9417	9474	283	475	904	270	453	255	498	524	1350	39.133	27.832	24.977	0.742	1.221	2.246	0.648	1.092	0.822	1.476	1.78	3.996	ENSMUST00000154279	ENSMUSG00000087166
ENSMUST00000133759	chr18	-	11049928	11052565	728	3.47969e-42	1.80642e-40	-1.46409	1.16782e-53	7.35225e-52	-1.61467	1.85144e-28	5.89536e-27	-1.19694	0.0928079	1	-0.0997229	0.00281486	0.267487	0.29215	1.44806e-06	0.000260667	0.393795	1	1	0	400	402	236	666	461	143	281	171	86	0.01	0.012	0	4.239	4.177	2.369	6.459	4.492	1.864	3.365	2.347	1.029	ENSMUST00000133759	ENSMUSG00000087274
ENSMUST00000147658	chr9	+	69606546	69678652	2864	0.000206558	0.00117522	-0.401373	0.476878	0.753086	-0.104862	8.16417e-12	1.09619e-10	-0.744247	0.00298051	0.733756	0.264798	0.00610303	0.410367	-0.29071	4.84885e-11	2.22464e-08	-0.567484	0	0	0	2	21	61	4	0	4	9	32	151	0	0	0	0.005	0.055	0.156	0.01	0	0.013	0.027	0.112	0.459	ENSMUST00000147658	ENSMUSG00000087375
ENSMUST00000129108	chr5	-	120067909	120121374	282	3.24245e-47	1.93459e-45	1.75148	3.27559e-38	1.37195e-36	1.61152	1.16263e-66	1.10593e-64	2.02859	0.122661	1	-0.155493	0.0479811	1	0.204675	0.000195184	0.0183234	0.366482	1026	661	797	107	22	41	155	66	41	41	14	10	27.374	20.381	21.921	2.927	0.59	1.063	3.881	1.66	1.379	1.267	0.496	0.309	ENSMUST00000129108	ENSMUSG00000087516
ENSMUST00000138427	chr2	-	158436645	158437556	739	0.247618	0.497399	-0.137174	1	1	0	0.00171171	0.00760458	-0.380293	0.140549	1	0.120998	0.098336	1	-0.209719	0.000149633	0.0146306	-0.336182	0	0	0	0	6	10	0	0	0	26	6	17	0	0	0	0	0.061	0.099	0	0	0	0.307	0.081	0.2	ENSMUST00000138427	ENSMUSG00000087563
ENSMUST00000143083	chr9	-	3000281	3018084	1170	2.86348e-27	8.99922e-26	3.05366	7.62854e-05	0.000450112	2.27641	1.12128e-26	3.33847e-25	2.96985	2.02383e-21	8.54897e-18	-0.780069	0.769491	1	-0.116777	5.3075e-21	8.33048e-18	0.672533	10374	6213	34665	40	7249	12227	102	30957	6623	54	10027	6791	66.71	46.173	229.805	0.264	46.869	76.384	0.616	187.69	53.709	0.402	85.642	50.552	ENSMUST00000143083	ENSMUSG00000087580
ENSMUST00000138891	chr7	+	139789069	139791320	541	0.495898	0.771942	0.0759468	0.000124534	0.000705863	0.46369	0.159675	0.35266	-0.143772	0.000444935	0.197839	0.33202	0.0107083	0.559922	-0.197116	1.02281e-11	5.25899e-09	-0.544112	100	36	68	13	25	138	1	7	24	17	65	219	1.391	0.579	0.975	0.185	0.35	1.864	0.013	0.092	0.421	0.274	1.201	3.526	ENSMUST00000138891	ENSMUSG00000087657
ENSMUST00000157463	chr4	-	43505659	43505930	271	0.00104416	0.00510181	0.573365	1.17205e-25	3.22077e-24	1.4123	1.05291e-40	4.99586e-39	2.00976	1.29995e-23	6.67119e-20	0.839395	4.57494e-43	6.54369e-39	1.44558	1.89422e-05	0.00256186	0.6052	131938	153962	136525	129529	130119	89089	57556	45758	62818	24069	37106	48648	3662.97	4939.94	3907.48	3687.61	3632.15	2402.82	1499.46	1197.75	2199.33	774.256	1368.29	1563.45	ENSMUST00000157463	ENSMUSG00000088088
ENSMUST00000067911	chr5	+	129106805	129109236	2430	8.41907e-14	1.37584e-12	0.901298	1.23923e-19	2.6167e-18	1.1185	8.93219e-06	6.13532e-05	0.512453	0.0817343	1	0.188915	8.86001e-05	0.0209496	-0.371007	3.67473e-09	1.21538e-06	-0.565945	1886	1261	1723	497	520	1059	371	538	701	539	579	1570	5.839	4.512	5.5	1.578	1.619	3.185	1.078	1.571	2.737	1.934	2.381	5.627	ENSMUST00000067911	ENSMUSG00000089856
ENSMUST00000162457	chr8	+	71568854	71587321	400	0.363151	0.64062	0.130225	2.37165e-41	1.08248e-39	-1.35049	0.776838	0.961923	0.0453053	6.29274e-71	1.59489e-66	-1.3222	0.452195	1	-0.0779591	4.07521e-66	4.28929e-62	1.28948	29	13	19	5	18	10	13	13	1437	24	14	9	0.545	0.283	0.368	0.096	0.34	0.183	0.229	0.231	34.086	0.523	0.35	0.196	ENSMUST00000162457	ENSMUSG00000089995
ENSMUST00000053491	chr4	+	124334888	124337899	3010	2.97339e-05	0.000197556	-0.532846	0.0623167	0.17178	-0.21677	1.13135e-11	1.49993e-10	-0.849443	0.00495603	0.998035	0.286829	0.0111306	0.571499	-0.267022	9.54483e-09	2.88491e-06	-0.566334	70	19	18	136	165	191	98	51	91	193	246	224	0.175	0.055	0.046	0.349	0.415	0.464	0.23	0.12	0.287	0.559	0.817	0.648	ENSMUST00000053491	ENSMUSG00000090125
ENSMUST00000174459	chr18	-	32687975	32719688	2180	2.16938e-11	2.94786e-10	-0.772226	0.000123704	0.000701817	-0.478805	1.92564e-35	7.72492e-34	-1.41854	0.00479586	0.975748	0.273855	5.11193e-08	3.72559e-05	-0.5494	6.81624e-20	9.5284e-17	-0.834875	0	0	0	76	85	73	47	15	17	300	174	154	0	0	0	0.269	0.295	0.245	0.152	0.049	0.074	1.2	0.798	0.615	ENSMUST00000174459	ENSMUSG00000090523
ENSMUST00000115743	chr9	+	3004456	3005194	672	8.46966e-18	1.76172e-16	2.07035	0.00216182	0.00948141	1.50642	4.93653e-19	1.04268e-17	2.17906	1.94072e-13	3.70227e-10	-0.569061	0.802565	1	0.0632467	3.89637e-15	3.30417e-12	0.640606	2830	1637	8364	24	1911	3683	41	8232	1770	13	2692	1936	31.685	21.181	96.538	0.276	21.512	40.059	0.431	86.897	24.991	0.169	40.032	25.091	ENSMUST00000115743	ENSMUSG00000090650
ENSMUST00000166061	chr4	-	145914739	145915894	1153	3.02632e-13	4.75006e-12	-0.689588	5.77391e-49	3.25991e-47	-1.66145	1	1	0.0494318	6.81711e-13	1.28665e-09	-0.823087	3.82558e-19	1.18371e-15	0.684959	4.09959e-69	5.64265e-65	1.54284	0	0	1	0	299	1	345	519	225	0	0	0	0	0	0.007	0	1.962	0.006	2.113	3.193	1.852	0	0	0	ENSMUST00000166061	ENSMUSG00000090683
ENSMUST00000172753	chr17	-	35093380	35096183	2803	0.00246789	0.010956	0.468952	0.0395277	0.118034	-0.221195	1.22273e-29	4.06832e-28	1.43295	1.19561e-10	1.75304e-07	-0.633124	2.50404e-21	9.01301e-18	0.86639	5.70729e-67	7.29441e-63	1.51772	744	804	568	592	343	565	1218	809	978	67	74	115	1.997	2.494	1.572	1.629	0.926	1.473	3.068	2.047	3.31	0.208	0.264	0.357	ENSMUST00000172753	ENSMUSG00000090877
ENSMUST00000165652	chr11	-	68933555	68936091	1581	5.55275e-10	6.6598e-09	-0.774286	9.8556e-06	6.76102e-05	-0.606462	1.32625e-23	3.46944e-22	-1.21777	0.0296121	1	0.16637	0.00085415	0.11712	-0.374344	2.97512e-09	9.98762e-07	-0.547699	0	2	8	36	63	227	27	40	100	69	62	421	0	0.011	0.039	0.176	0.301	1.049	0.121	0.179	0.6	0.38	0.392	2.319	ENSMUST00000165652	ENSMUSG00000090920
ENSMUST00000170073	chr9	+	3034598	3035805	672	3.3457e-27	1.04945e-25	2.78913	4.73788e-05	0.000289927	2.04372	1.44811e-26	4.29173e-25	2.7108	3.28038e-20	1.05816e-16	-0.748793	0.738557	1	-0.115441	9.15982e-20	1.25112e-16	0.643214	5600	3480	19502	16	3935	6578	49	16891	3655	23	5509	3615	62.698	45.028	225.094	0.184	44.296	71.547	0.515	178.301	51.605	0.298	81.923	46.852	ENSMUST00000170073	ENSMUSG00000091057
ENSMUST00000167640	chr9	-	42416940	42421150	3630	0.288043	0.551196	0.168987	0.00145199	0.00662046	-0.449207	0.512092	0.775473	0.078619	8.92224e-08	9.77117e-05	-0.539587	0.61988	1	-0.0855827	6.39976e-07	0.000124334	0.476853	13	25	53	6	19	27	13	10	278	18	12	29	0.027	0.06	0.113	0.013	0.04	0.054	0.025	0.02	0.727	0.043	0.033	0.07	ENSMUST00000167640	ENSMUSG00000091403
ENSMUST00000164230	chr8	-	46102569	46107739	3982	0.0716225	0.193957	0.242256	0.00860941	0.0321833	0.353046	0.679399	0.902648	-0.0449934	0.352113	1	0.0958915	0.00583391	0.403542	-0.266818	0.000113876	0.0116168	-0.366081	619	212	269	168	217	498	219	257	247	338	245	535	1.17	0.463	0.524	0.326	0.412	0.914	0.388	0.458	0.589	0.74	0.615	1.17	ENSMUST00000164230	ENSMUSG00000091546
ENSMUST00000164590	chr4	+	86576594	86580724	2941	8.02461e-21	1.93685e-19	1.23421	1.08799e-28	3.33102e-27	1.42802	5.98898e-12	8.12179e-11	0.88382	0.0737592	1	0.163774	0.00125574	0.155969	-0.341938	1.54393e-07	3.43602e-05	-0.509843	1627	1528	1619	408	350	766	405	365	372	535	417	949	4.162	4.518	4.27	1.07	0.9	1.904	0.972	0.88	1.2	1.586	1.417	2.81	ENSMUST00000164590	ENSMUSG00000091609
ENSMUST00000163390	chr9	+	102248232	102257024	4869	1.24517e-05	8.7882e-05	-0.582107	0.000163106	0.000905609	-0.480791	7.39122e-19	1.54803e-17	-1.04322	0.405511	1	0.105075	1.67968e-05	0.00564275	-0.391267	5.94742e-08	1.46343e-05	-0.50062	14	15	5	86	75	137	57	92	77	230	154	226	0.022	0.027	0.008	0.136	0.117	0.206	0.083	0.134	0.15	0.412	0.316	0.404	ENSMUST00000163390	ENSMUSG00000091959
ENSMUST00000087328	chr17	-	35106143	35109069	2926	0.00372356	0.015731	0.477581	0.0315168	0.0977894	-0.228309	1.10617e-27	3.42657e-26	1.41507	1.88166e-10	2.73633e-07	-0.64363	9.89368e-20	3.17263e-16	0.837355	8.79974e-64	8.28705e-60	1.50069	591	649	573	520	271	490	1057	725	854	76	51	81	1.52	1.929	1.519	1.371	0.701	1.224	2.55	1.758	2.769	0.226	0.174	0.241	ENSMUST00000087328	ENSMUSG00000091971
ENSMUST00000166678	chr6	+	4697305	4710514	6662	1.66341e-271	3.26528e-268	-5.29121	6.27451e-305	1.30587e-301	-5.72684	2.86391e-265	5.10858e-262	-5.13119	0.000220615	0.114781	-0.389403	0.0698125	1	0.213551	1.56472e-08	4.41604e-06	0.604578	515	595	444	42458	34456	52668	62563	49013	48871	39299	22436	34473	0.582	0.777	0.517	49.17	39.125	57.784	66.302	52.189	69.602	51.425	33.655	45.067	ENSMUST00000166678	ENSMUSG00000092035
ENSMUST00000174049	chr7	-	94055505	94056444	939	0.85562	1	0.0363054	0.00338316	0.0141486	-0.359401	0.949744	1	0.0152037	5.10238e-05	0.0330378	-0.339507	0.960979	1	-0.0197754	9.67064e-05	0.0101429	0.335182	2	0	3	1	0	1	0	0	74	2	0	1	0.016	0	0.025	0.008	0	0.008	0	0	0.748	0.019	0	0.009	ENSMUST00000174049	ENSMUSG00000092376
ENSMUST00000173770	chr17	-	34336259	34340897	524	0.389421	0.669072	-0.0910439	0.410186	0.689899	-0.0971584	4.35279e-10	5.03534e-09	-0.74239	0.934134	1	-0.00230074	5.90067e-08	4.24777e-05	-0.574949	6.02517e-09	1.9149e-06	-0.571827	0	1	0	0	10	5	4	0	8	25	27	126	0	0.017	0	0	0.144	0.07	0.054	0	0.145	0.416	0.515	2.094	ENSMUST00000173770	ENSMUSG00000092550
ENSMUST00000173680	chr17	+	35106856	35109081	564	0.00353068	0.0150209	0.483369	0.0261194	0.0834447	-0.23243	4.83252e-28	1.51414e-26	1.41963	8.90733e-11	1.32797e-07	-0.652398	6.3854e-20	2.08554e-16	0.835775	3.19848e-65	3.17948e-61	1.50825	580	647	560	516	261	479	1057	718	852	70	47	81	7.737	9.975	7.701	7.059	3.501	6.208	13.232	9.031	14.333	1.082	0.833	1.251	ENSMUST00000173680	ENSMUSG00000092609
ENSMUST00000174924	chr12	+	70260281	70260578	297	0.0280927	0.0900856	0.204599	1.56274e-18	3.12178e-17	0.980724	0.290084	0.541804	0.243551	3.1208e-16	6.15192e-13	0.713901	0.145855	1	0.0347023	8.01866e-24	1.5103e-20	-0.698751	1160	1850	1757	1228	1656	1228	444	357	838	1482	1930	583	29.386	54.162	45.885	31.9	42.179	30.221	10.555	8.527	26.771	43.5	64.939	17.096	ENSMUST00000174924	ENSMUSG00000092665
ENSMUST00000175032	chr12	-	70462171	70462468	297	1.31755e-28	4.35687e-27	1.27438	6.71682e-06	4.72121e-05	0.477644	1.5975e-73	1.75493e-71	2.00151	5.21483e-18	1.34084e-14	-0.765791	1.13191e-12	2.26857e-09	0.641501	3.465e-71	7.74986e-67	1.42008	3598	538	312	352	396	277	98	88	2549	65	58	100	91.146	15.751	8.148	9.144	10.086	6.817	2.33	2.102	81.431	1.908	1.952	2.932	ENSMUST00000175032	ENSMUSG00000092773
ENSMUST00000175636	chrX	-	54551688	54554036	675	0.755149	0.951302	0.037622	4.8158e-17	8.83548e-16	-0.863072	0.745503	0.941728	0.105342	7.85295e-26	4.64408e-22	-0.786296	1	1	0.0588923	1.07761e-27	2.50411e-24	0.876743	14	1	3	9	2	1	1	1	470	0	4	6	0.156	0.013	0.034	0.103	0.022	0.011	0.01	0.011	6.606	0	0.059	0.077	ENSMUST00000175636	ENSMUST00000175636
ENSMUST00000175700	chr16	-	85421777	85550662	1294	1.01498e-05	7.27741e-05	-0.645568	0.000142693	0.000800049	-0.545117	5.4245e-16	9.7136e-15	-1.0907	0.476095	1	0.105918	0.000562943	0.0855178	-0.377051	1.19699e-05	0.00172447	-0.486749	0	14	11	80	112	73	78	92	35	133	118	233	0	0.094	0.066	0.477	0.655	0.412	0.426	0.504	0.257	0.896	0.911	1.568	ENSMUST00000175700	ENSMUST00000175700
ENSMUST00000175723	chr17	-	35646021	35647496	494	1.01711e-116	2.72408e-114	3.25897	7.08321e-176	3.48514e-173	3.97391	8.28781e-75	9.39085e-73	2.60795	7.90368e-11	1.22682e-07	0.623745	2.12043e-11	3.22397e-08	-0.637817	2.60034e-44	1.1632e-40	-1.28184	10729	11636	10976	606	865	1286	271	452	481	820	1197	2466	163.405	204.811	172.334	9.464	13.246	19.027	3.873	6.491	9.238	14.47	24.214	43.476	ENSMUST00000175723	ENSMUST00000175723
ENSMUST00000175820	chr9	+	20673101	20678751	3210	6.92429e-14	1.13697e-12	1.02778	7.8687e-20	1.67401e-18	1.19719	3.32264e-08	3.16173e-07	0.788854	0.137262	1	0.13182	0.0134764	0.627	-0.235242	2.94584e-05	0.00371722	-0.372028	811	500	544	174	193	171	135	127	112	257	195	254	1.901	1.354	1.314	0.418	0.455	0.389	0.297	0.281	0.331	0.698	0.607	0.689	ENSMUST00000175820	ENSMUST00000175820
ENSMUST00000175823	chr6	+	4697305	4705327	1477	1.20648e-207	1.1052e-204	-3.9958	5.66565e-239	6.7936e-236	-4.42915	3.93786e-200	3.26941e-197	-3.89295	0.00351902	0.80662	-0.363862	0.0719094	1	0.177503	1.10632e-06	0.000203658	0.5445	132	129	120	9042	6686	10569	11923	9360	9896	7778	4574	7052	0.672	0.759	0.63	47.232	34.243	52.302	56.993	44.954	63.57	45.907	30.947	41.583	ENSMUST00000175823	ENSMUST00000175823
ENSMUST00000176044	chr13	-	117089470	117099630	1198	2.60158e-50	1.6723e-48	-1.87676	1.14106e-67	9.89974e-66	-2.18847	1.26172e-31	4.48085e-30	-1.50055	0.0166344	1	-0.25016	5.45896e-05	0.0142425	0.406932	2.87148e-11	1.37013e-08	0.663143	61	38	64	1356	913	797	1912	1046	782	791	436	434	0.383	0.276	0.414	8.733	5.765	4.863	11.268	6.194	6.193	5.756	3.637	3.155	ENSMUST00000176044	ENSMUST00000176044
ENSMUST00000176059	chr3	+	96050607	96052427	1820	3.58638e-13	5.59226e-12	-1.57588	2.79325e-13	4.05679e-12	-1.60963	0.0298213	0.0914517	-0.686498	0.927609	1	-0.020587	1.78035e-12	3.41306e-09	0.894598	5.07941e-13	3.21153e-10	0.91754	17875	3720	17399	28150	32424	28982	28946	35071	21205	16812	8337	20344	73.894	17.773	74.149	119.331	134.768	116.392	112.288	136.693	110.546	80.527	45.776	97.354	ENSMUST00000176059	ENSMUST00000176059
ENSMUST00000176204	chr6	+	4697305	4710517	6667	1.66341e-271	3.26528e-268	-5.29121	6.27451e-305	1.30587e-301	-5.72684	2.86391e-265	5.10858e-262	-5.13119	0.000220615	0.114781	-0.389403	0.0698125	1	0.213551	1.56472e-08	4.41604e-06	0.604578	515	595	444	42458	34456	52668	62563	49013	48871	39299	22436	34473	0.581	0.776	0.517	49.133	39.095	57.741	66.252	52.149	69.55	51.386	33.629	45.034	ENSMUST00000176204	ENSMUST00000176204
ENSMUST00000176206	chr13	+	72767272	72768328	449	5.02841e-08	4.90678e-07	-0.694434	2.29941e-12	3.12875e-11	-0.891658	0.000550586	0.00273021	-0.423442	0.148834	1	-0.159288	0.0102345	0.545765	0.264989	2.1933e-05	0.00289204	0.42962	93	55	95	366	251	394	484	295	418	215	118	227	1.558	1.065	1.641	6.289	4.229	6.414	7.611	4.661	8.833	4.174	2.626	4.403	ENSMUST00000176206	ENSMUST00000176206
ENSMUST00000176242	chr3	-	26996147	27052758	3921	9.80818e-07	8.16818e-06	0.687871	1.45196e-05	9.68178e-05	0.586648	4.87922e-13	7.15252e-12	1.01123	0.430161	1	-0.10011	0.00266365	0.257418	0.31195	8.62517e-05	0.00919732	0.412859	5528	4508	5475	3420	3579	3465	3842	4084	2752	2091	2354	2455	10.607	9.997	10.83	6.729	6.905	6.459	6.918	7.389	6.659	4.649	5.999	5.453	ENSMUST00000176242	ENSMUST00000176242
ENSMUST00000176444	chr13	-	117089602	117093559	676	6.60693e-65	6.01542e-63	-1.91177	4.91796e-84	6.0991e-82	-2.2119	5.70397e-47	3.30005e-45	-1.65203	0.0279242	1	-0.227993	0.00139812	0.166838	0.301804	2.27392e-08	6.16477e-06	0.535346	2	1	8	867	597	471	1218	697	475	551	272	266	0.022	0.013	0.092	9.895	6.681	5.093	12.721	7.314	6.667	7.106	4.021	3.427	ENSMUST00000176444	ENSMUST00000176444
ENSMUST00000176488	chr13	+	72766418	72768173	515	1.36749e-06	1.11431e-05	-0.592455	4.40016e-11	5.46031e-10	-0.826114	0.00172904	0.00767273	-0.337758	0.087395	1	-0.194046	0.0267306	0.855945	0.249768	3.20622e-05	0.00399786	0.450259	87	71	115	369	241	360	456	310	430	231	120	217	1.271	1.199	1.732	5.528	3.54	5.109	6.251	4.27	7.922	3.91	2.329	3.67	ENSMUST00000176488	ENSMUST00000176488
ENSMUST00000176551	chr6	+	4705326	4710517	5191	1.39322e-270	2.67609e-267	-5.22382	3.36279e-305	7.24903e-302	-5.66043	2.15159e-264	3.76348e-261	-5.06412	0.000149423	0.0848891	-0.386555	0.0720115	1	0.217484	9.53697e-09	2.88491e-06	0.605748	420	498	340	35025	28851	44105	52838	41252	40615	32690	18790	28739	0.609	0.834	0.508	52.057	42.044	62.102	71.864	56.372	74.235	54.898	36.172	48.218	ENSMUST00000176551	ENSMUST00000176551
ENSMUST00000176559	chr1	-	84033805	84332748	1564	0.110803	0.273855	0.17174	0.00239003	0.0103882	0.34674	0.919428	1	-0.0970335	0.0912419	1	0.157112	0.0642195	1	-0.242168	0.00020537	0.0191391	-0.404213	522	297	519	341	271	532	319	250	276	330	305	611	2.511	1.651	2.574	1.682	1.311	2.486	1.44	1.134	1.674	1.839	1.949	3.402	ENSMUST00000176559	ENSMUST00000176559
ENSMUST00000176679	chr13	+	72766245	72771644	2645	2.84369e-14	4.79273e-13	-1.0161	6.82402e-23	1.66768e-21	-1.32654	3.53175e-10	4.12075e-09	-0.799542	0.0151933	1	-0.271553	0.0489401	1	0.228387	4.2235e-06	0.000685047	0.505535	285	350	422	1262	1030	1359	1685	1272	1462	1005	585	933	0.811	1.151	1.237	3.681	2.946	3.755	4.498	3.411	5.244	3.312	2.21	3.072	ENSMUST00000176679	ENSMUST00000176679
ENSMUST00000176760	chr3	+	96043315	96045742	2427	0.0707376	0.192012	-0.178009	0.947175	1	0.063364	0.000279132	0.00147487	0.0403309	0.0244026	1	0.223123	0.0339445	0.944587	0.196473	4.80037e-06	0.000764858	-0.0329728	409	414	972	624	868	1142	593	802	558	155	1374	1255	1.268	1.483	3.106	1.984	2.705	3.439	1.725	2.344	2.181	0.557	5.657	4.504	ENSMUST00000176760	ENSMUST00000176760
ENSMUST00000176812	chr13	-	117093253	117096605	588	6.1568e-63	5.41784e-61	-1.89516	6.63338e-74	6.68381e-72	-2.05967	1.62055e-42	8.20112e-41	-1.55514	0.252219	1	-0.103273	0.000251299	0.0462648	0.37464	6.21334e-07	0.000121107	0.48103	0	1	0	686	467	426	867	486	395	399	203	199	0	0.015	0	9.001	6.008	5.295	10.41	5.863	6.374	5.915	3.45	2.948	ENSMUST00000176812	ENSMUST00000176812
ENSMUST00000176986	chrX	-	54502163	54579776	1604	0.842505	0.995817	0.00386953	1.10732e-13	1.65741e-12	-0.858542	0.840565	0.990615	-0.0859618	2.12848e-16	4.4426e-13	-0.751745	1	1	-0.0781684	4.19964e-18	4.72607e-15	0.703736	15	18	3	20	2	27	6	10	476	22	9	10	0.07	0.098	0.015	0.096	0.009	0.123	0.026	0.044	2.816	0.12	0.056	0.054	ENSMUST00000176986	ENSMUST00000176986
ENSMUST00000177034	chr17	-	66687017	66788372	5441	1.18858e-08	1.24317e-07	0.805946	4.33527e-10	4.94529e-09	0.820414	0.00292921	0.0122968	0.384487	0.552506	1	0.0152588	0.000353241	0.0600931	-0.407112	1.5863e-05	0.00220885	-0.420982	3207	2322	2211	1431	1140	1945	1487	1453	1147	1499	1110	2671	4.435	3.711	3.152	2.029	1.585	2.613	1.93	1.894	2	2.402	2.039	4.275	ENSMUST00000177034	ENSMUST00000177034
ENSMUST00000177113	chr3	+	96073674	96074055	381	0.000417008	0.00222736	-0.527203	0.000103312	0.000595476	-0.484877	0.296711	0.550432	-0.101957	0.710602	1	0.0532422	0.00061461	0.0907862	0.44036	7.77251e-05	0.00843386	0.388529	5041	5508	5724	8088	9363	8772	7429	10691	7694	4371	5720	7033	99.546	125.703	116.527	163.781	185.901	168.283	137.664	199.05	191.603	100.012	150.028	160.769	ENSMUST00000177113	ENSMUST00000177113
ENSMUST00000177118	chr17	+	8628275	8634607	761	2.63312e-86	3.9067e-84	-2.36336	4.84881e-39	2.0721e-37	-1.57895	4.26796e-134	1.36094e-131	-2.92354	2.62723e-15	5.12205e-12	0.771001	1.56408e-06	0.000724035	-0.465551	8.068e-41	2.57789e-37	-1.25767	15	1	23	706	623	2072	438	245	632	821	640	3078	0.148	0.011	0.234	7.158	6.193	19.901	4.064	2.284	7.88	9.405	8.404	35.227	ENSMUST00000177118	ENSMUST00000177118
ENSMUST00000177357	chr11	-	18781311	18888385	946	3.30727e-87	4.96462e-85	-2.2755	5.2864e-110	1.0404e-107	-2.56966	7.78502e-65	7.06584e-63	-1.95022	0.0200433	1	-0.226183	0.000176694	0.035413	0.372837	3.1505e-10	1.29592e-07	0.60264	43	15	16	1424	1444	1145	1952	1770	1067	933	760	626	0.342	0.138	0.131	11.614	11.547	8.847	14.568	13.272	10.702	8.598	8.028	5.763	ENSMUST00000177357	ENSMUST00000177357
ENSMUST00000177363	chr3	-	96070997	96074212	3215	4.52986e-08	4.4417e-07	-0.898886	4.41748e-08	4.0865e-07	-0.886618	0.147861	0.333081	-0.30433	0.915818	1	0.0224032	2.75524e-08	2.29218e-05	0.599728	1.48065e-08	4.21869e-06	0.579666	26375	13912	25736	39124	46789	40371	38795	49499	31768	23191	16283	32281	61.723	37.626	62.089	93.888	110.092	91.781	85.194	109.215	93.753	62.883	50.612	87.449	ENSMUST00000177363	ENSMUST00000177363
ENSMUST00000177417	chr11	-	18782226	18918717	3759	1.239e-127	3.7576e-125	-2.93435	3.25709e-151	1.19382e-148	-3.20997	1.95254e-104	4.02026e-102	-2.5859	0.0245655	1	-0.209399	0.000215854	0.0413807	0.399705	9.14605e-10	3.39053e-07	0.61205	103	29	52	2971	3151	2579	4210	3676	2129	2066	1911	1385	0.206	0.067	0.107	6.098	6.341	5.015	7.907	6.937	5.374	4.791	5.08	3.209	ENSMUST00000177417	ENSMUST00000177417
ENSMUST00000177469	chr13	-	117097098	117099882	1853	7.50647e-21	1.81547e-19	-1.25174	2.23351e-32	7.70891e-31	-1.48341	1.96214e-14	3.17468e-13	-1.02764	0.017291	1	-0.182392	0.0254237	0.834539	0.244405	1.51837e-06	0.000271412	0.432335	62	38	50	650	394	415	997	463	427	430	225	249	0.252	0.178	0.209	2.706	1.608	1.637	3.799	1.772	2.186	2.023	1.213	1.17	ENSMUST00000177469	ENSMUST00000177469
NONMMUG000267	chr1	+	24620805	24621171	366	0.882762	1	0.0151129	0.627655	0.877889	-0.0399847	0.000313766	0.00163865	-0.478794	0.43167	1	-0.0474963	5.3093e-06	0.00211855	-0.440909	0.000215175	0.0198974	-0.39083	28	11	18	23	19	15	36	35	13	19	25	201	0.576	0.261	0.381	0.485	0.393	0.3	0.694	0.678	0.337	0.453	0.683	4.783	NONMMUG000267	NONMMUG000267
NONMMUG000683	chr1	+	58073771	58082742	4391	0.000317702	0.0017389	0.427889	0.0180399	0.0608709	0.261698	2.16492e-07	1.86628e-06	0.672416	0.103466	1	-0.152636	0.052519	1	0.233954	0.000209633	0.0194251	0.391322	1928	1229	2122	1146	1447	1254	1510	1697	1103	824	908	945	3.304	2.434	3.748	2.014	2.493	2.087	2.428	2.741	2.383	1.636	2.066	1.874	NONMMUG000683	NONMMUG000683
NONMMUG001710	chr1	-	132336731	132359308	3628	1.60876e-22	4.20575e-21	1.29254	9.42013e-39	3.99917e-37	1.5764	2.46489e-17	4.76682e-16	1.1424	0.0100631	1	0.217887	0.112498	1	-0.165176	6.48434e-06	0.000994215	-0.392851	542	577	506	56	88	101	33	28	34	74	101	136	1.124	1.383	1.082	0.119	0.183	0.203	0.064	0.055	0.089	0.178	0.278	0.326	NONMMUG001710	NONMMUG001710
NONMMUG001753	chr1	+	134096926	134106121	5951	0.692106	0.914685	-0.0203376	0.0426185	0.125614	0.327867	0.0177624	0.0590269	-0.327271	0.00347467	0.799553	0.303941	0.0201662	0.75707	-0.272642	2.25562e-08	6.12444e-06	-0.589119	194	192	183	187	248	268	137	174	61	278	253	334	0.245	0.281	0.239	0.242	0.315	0.329	0.163	0.207	0.097	0.407	0.425	0.489	NONMMUG001753	NONMMUG001753
NONMMUG001859	chr1	+	137663711	137665499	567	0.537218	0.806859	-0.0904064	0.460286	0.737961	0.0219293	0.0198576	0.0649415	-0.379077	0.0788329	1	0.110312	0.0389028	0.984685	-0.264035	7.3111e-05	0.00804145	-0.376813	654	763	780	867	749	1087	731	563	836	840	697	1296	8.678	11.701	10.67	11.797	9.993	14.012	9.102	7.044	13.989	12.915	12.284	19.907	NONMMUG001859	NONMMUG001859
NONMMUG002217	chr1	+	163001023	163016851	4520	0.0107536	0.0397296	-0.354708	0.043811	0.128493	-0.269294	0.391963	0.659142	0.0962491	0.439004	1	0.0897198	1.03033e-05	0.00373141	0.438717	0.000166499	0.0160171	0.347536	650	496	640	908	1021	974	850	1008	700	489	448	552	1.082	0.954	1.098	1.55	1.709	1.575	1.328	1.582	1.469	0.943	0.99	1.064	NONMMUG002217	NONMMUG002217
NONMMUG002263	chr1	-	165175253	165176908	1655	6.5286e-52	4.36298e-50	-1.57017	1.10278e-54	7.11083e-53	-1.64816	1.19211e-31	4.23612e-30	-1.20783	0.864535	1	-0.0305037	6.05788e-05	0.0154621	0.376679	1.82859e-05	0.00249004	0.408108	2	2	1	549	568	272	551	577	234	261	285	103	0.009	0.011	0.005	2.559	2.596	1.201	2.351	2.473	1.342	1.375	1.721	0.542	NONMMUG002263	NONMMUG002263
NONMMUG002388	chr1	-	171455152	171461549	3886	0.147179	0.340132	-0.193489	0.0168437	0.0573875	-0.349157	0.340562	0.603729	0.124667	0.276493	1	-0.130854	0.00199503	0.211075	0.304741	1.34925e-05	0.00191302	0.440081	488	326	549	623	561	753	728	884	498	313	406	386	0.945	0.729	1.096	1.237	1.092	1.416	1.323	1.614	1.216	0.702	1.044	0.865	NONMMUG002388	NONMMUG002388
NONMMUG002438	chr1	+	173367710	173390977	421	0.0108243	0.0399567	0.365923	5.12011e-05	0.00031159	0.551189	0.376744	0.643439	0.172119	0.118713	1	0.151493	0.0382967	0.981076	-0.184333	0.000107361	0.0111235	-0.342052	223	151	151	59	93	143	73	55	50	150	85	167	3.985	3.119	2.782	1.081	1.671	2.483	1.224	0.927	1.127	3.106	2.018	3.455	NONMMUG002438	NONMMUG002438
NONMMUG002478	chr1	+	174430178	174436065	1099	1.27624e-08	1.3298e-07	0.730853	2.73259e-14	4.26421e-13	1.051	5.30511e-05	0.000320181	0.49292	0.0229021	1	0.286981	0.0280728	0.874134	-0.226091	3.04942e-06	0.000508989	-0.520895	1677	2284	2158	1135	1171	1166	1015	1074	532	1127	1115	1396	11.481	18.071	15.23	7.968	8.06	7.755	6.521	6.932	4.593	8.94	10.139	11.063	NONMMUG002478	NONMMUG002478
NONMMUG002685	chr1	+	184822361	184826711	1414	7.18213e-06	5.27191e-05	-0.60373	0.0518854	0.147826	-0.305668	2.39176e-16	4.37685e-15	-1.05691	0.00178845	0.535373	0.274233	0.00016579	0.033687	-0.388052	1.42769e-13	9.82528e-11	-0.673878	42	49	53	144	197	280	86	101	116	246	278	439	0.223	0.301	0.291	0.786	1.054	1.447	0.429	0.507	0.778	1.517	1.965	2.704	NONMMUG002685	NONMMUG002685
NONMMUG002785	chr1	+	191697500	191700297	2797	8.12839e-10	9.59054e-09	-0.904119	1.57786e-11	2.02391e-10	-0.918122	1.68233e-26	4.97275e-25	-1.42959	0.713979	1	0.0103049	3.28551e-06	0.00139295	-0.456741	9.93156e-06	0.00147352	-0.466561	92	100	24	305	325	436	439	325	315	500	366	791	0.247	0.311	0.067	0.841	0.879	1.139	1.108	0.824	1.069	1.558	1.308	2.463	NONMMUG002785	NONMMUG002785
NONMMUG003170	chr10	-	20863335	20866567	3232	1.77889e-36	7.71477e-35	1.50519	2.31235e-44	1.14993e-42	1.62209	1.05453e-13	1.622e-12	0.967358	0.526444	1	0.0651698	5.51799e-07	0.000294021	-0.521612	5.24547e-10	2.06913e-07	-0.589135	250	269	549	1	14	10	1	10	0	79	52	60	0.582	0.724	1.318	0.002	0.033	0.023	0.002	0.022	0	0.213	0.161	0.162	NONMMUG003170	NONMMUG003170
NONMMUG003171	chr10	+	20864900	20874180	2181	4.4794e-38	2.03504e-36	1.52227	2.26122e-39	9.73442e-38	1.53875	8.81292e-14	1.36569e-12	0.970051	1	1	-0.0209222	1.52408e-07	9.44507e-05	-0.535741	9.2715e-08	2.18284e-05	-0.51301	335	240	489	2	18	0	1	15	4	84	46	57	1.156	0.957	1.739	0.007	0.062	0	0.003	0.049	0.017	0.336	0.211	0.228	NONMMUG003171	NONMMUG003171
NONMMUG003183	chr10	+	21714489	21715407	344	7.29889e-55	5.27011e-53	1.92059	4.96775e-76	5.24795e-74	2.178	1.49425e-44	8.05282e-43	1.7447	0.0147179	1	0.199338	0.0419288	1	-0.190017	2.05596e-06	0.000356468	-0.397166	2118	1779	1510	116	119	401	84	86	199	152	169	438	46.323	44.967	34.046	2.602	2.617	8.52	1.724	1.773	5.489	3.852	4.909	11.089	NONMMUG003183	NONMMUG003183
NONMMUG003913	chr10	-	68803552	68808182	613	5.04104e-05	0.000322864	-0.510333	2.18484e-06	1.64094e-05	-0.593239	0.819169	0.98227	0.0949879	0.450569	1	-0.0745897	1.35456e-08	1.25081e-05	0.589011	2.42889e-11	1.17144e-08	0.664809	1392	1163	1641	2528	2560	2505	2718	2933	2100	1177	1313	1379	17.085	16.497	20.764	31.817	31.592	29.868	31.304	33.941	32.504	16.738	21.405	19.593	NONMMUG003913	NONMMUG003913
NONMMUG004863	chr10	-	119798332	119799270	741	8.53709e-181	5.31374e-178	-3.99738	4.96993e-199	3.50147e-196	-4.20112	1.71593e-162	7.94712e-160	-3.72214	0.0784028	1	-0.16115	0.00109443	0.142982	0.331456	2.35814e-07	5.01123e-05	0.491754	326	322	306	12669	12028	11862	15930	13987	9824	9794	7226	7260	3.31	3.778	3.203	131.908	122.791	117.005	151.779	133.898	125.79	115.223	97.45	85.331	NONMMUG004863	NONMMUG004863
NONMMUG004864	chr10	+	119801184	119822575	4092	1.94964e-89	3.12349e-87	-2.50173	2.0173e-112	4.10875e-110	-2.78601	1.40839e-81	1.89356e-79	-2.31555	0.012548	1	-0.227879	0.0616319	1	0.231253	6.19071e-06	0.000953279	0.463274	140	77	83	2425	2385	2283	3267	2773	2344	1872	1876	1346	0.257	0.164	0.157	4.572	4.409	4.078	5.637	4.807	5.435	3.988	4.581	2.865	NONMMUG004864	NONMMUG004864
NONMMUG004865	chr10	-	119811695	119814859	3164	5.42375e-94	9.33405e-92	-2.5272	2.94564e-110	5.82895e-108	-2.68568	1.11591e-81	1.50146e-79	-2.31212	0.148085	1	-0.102033	0.0154522	0.671092	0.263877	5.89578e-05	0.00671935	0.368262	52	53	56	1994	1883	1830	2497	1943	1772	1358	1422	1085	0.124	0.146	0.137	4.862	4.502	4.227	5.572	4.356	5.314	3.742	4.491	2.987	NONMMUG004865	NONMMUG004865
NONMMUG004869	chr10	-	119907346	119913348	3387	9.63452e-138	3.39461e-135	-3.43897	1.52855e-158	5.95196e-156	-3.69917	9.29266e-129	2.76268e-126	-3.25414	0.0248154	1	-0.216019	0.0431886	1	0.227153	1.12321e-05	0.00163929	0.444565	391	342	249	8295	8199	7593	10384	9270	7561	6346	6052	5087	0.869	0.878	0.57	18.895	18.312	16.386	21.645	19.415	21.181	16.334	17.856	13.081	NONMMUG004869	NONMMUG004869
NONMMUG005322	chr11	+	11670715	11672929	2214	0.950617	1	-0.015944	0.119554	0.28852	0.222152	4.49435e-08	4.21723e-07	-0.749166	0.0816986	1	0.203166	2.84895e-11	4.25822e-08	-0.652113	6.42929e-21	9.8325e-18	-0.864195	28	11	22	37	10	18	11	1	5	224	89	85	0.095	0.043	0.077	0.129	0.034	0.059	0.035	0.003	0.021	0.882	0.402	0.334	NONMMUG005322	NONMMUG005322
NONMMUG005385	chr11	-	18784626	18787794	3168	1.69421e-48	1.04288e-46	-1.60989	1.25809e-63	1.00485e-61	-1.82895	5.15241e-36	2.10633e-34	-1.35355	0.057094	1	-0.15588	0.00897545	0.504397	0.288775	2.51387e-06	0.000427983	0.449055	2	1	1	515	425	327	635	589	342	282	248	197	0.005	0.003	0.002	1.254	1.015	0.754	1.415	1.319	1.024	0.776	0.782	0.542	NONMMUG005385	NONMMUG005385
NONMMUG005391	chr11	-	18886777	18918925	4236	4.28894e-120	1.20651e-117	-2.87763	1.39807e-141	4.43333e-139	-3.12622	2.86378e-96	5.18016e-94	-2.4949	0.0429736	1	-0.176283	0.00013814	0.029354	0.438124	1.81668e-09	6.25115e-07	0.617036	82	24	60	2536	2875	2314	3757	3145	1857	1811	1696	1174	0.146	0.049	0.11	4.619	5.134	3.993	6.262	5.267	4.159	3.727	4.001	2.414	NONMMUG005391	NONMMUG005391
NONMMUG005757	chr11	+	34985131	35323630	822	2.9493e-06	2.29014e-05	-0.611189	0.000997385	0.00472481	-0.46456	7.24688e-12	9.76445e-11	-0.857033	0.0696498	1	0.143649	0.0386083	0.982307	-0.203493	4.03945e-05	0.00486722	-0.353166	30	56	33	126	159	297	107	114	160	206	145	356	0.275	0.592	0.311	1.183	1.463	2.641	0.919	0.984	1.847	2.185	1.763	3.772	NONMMUG005757	NONMMUG005757
NONMMUG005820	chr11	-	40538133	40546893	543	0.195708	0.420355	0.128628	0.962622	1	-0.0619621	0.00198848	0.00870651	0.360838	0.0942678	1	-0.166253	0.0293928	0.891641	0.21756	5.203e-05	0.00602185	0.389854	621	371	517	413	534	428	593	569	477	256	318	279	8.604	5.941	7.385	5.868	7.439	5.761	7.71	7.433	8.335	4.11	5.852	4.475	NONMMUG005820	NONMMUG005820
NONMMUG006047	chr11	+	51394206	51397420	3214	2.35359e-250	3.7537e-247	-4.07937	2.64935e-255	4.03107e-252	-4.15058	3.79053e-221	4.2419e-218	-3.69623	0.786555	1	0.0092535	6.39443e-05	0.0161112	0.464494	0.000116442	0.0118452	0.456598	10	11	19	5182	6142	4514	5360	6029	3465	3802	3489	2478	0.023	0.03	0.046	12.439	14.456	10.266	11.774	13.307	10.229	10.312	10.848	6.715	NONMMUG006047	NONMMUG006047
NONMMUG006398	chr11	-	62943812	62946891	3079	1.24852e-13	2.0169e-12	-0.95767	7.98885e-23	1.94553e-21	-1.1739	6.01905e-08	5.56273e-07	-0.685944	0.0247911	1	-0.166338	0.0215719	0.779321	0.277511	1.95472e-06	0.000340233	0.449486	5	8	29	337	149	144	421	288	179	163	73	99	0.012	0.023	0.073	0.844	0.366	0.342	0.965	0.664	0.552	0.462	0.237	0.28	NONMMUG006398	NONMMUG006398
NONMMUG006399	chr11	+	62946305	62947991	385	1.73497e-16	3.34295e-15	-1.02629	1.41512e-26	4.0111e-25	-1.2528	2.69737e-10	3.17788e-09	-0.799032	0.026293	1	-0.173773	0.0279509	0.87375	0.241466	3.82619e-06	0.000625228	0.421175	5	8	13	331	159	139	447	275	162	158	90	94	0.098	0.181	0.262	6.633	3.124	2.639	8.197	5.067	3.992	3.578	2.336	2.126	NONMMUG006399	NONMMUG006399
NONMMUG006411	chr11	+	63698195	63701270	3075	2.87568e-61	2.4117e-59	-2.23895	3.94566e-74	4.00233e-72	-2.37719	1.59289e-42	8.06336e-41	-1.85715	0.0820395	1	-0.0924168	7.00748e-05	0.0173583	0.420777	4.17359e-09	1.36774e-06	0.513284	207	88	182	2648	1821	1671	3214	2292	1335	1697	977	932	0.506	0.249	0.459	6.644	4.48	3.972	7.379	5.287	4.119	4.811	3.175	2.64	NONMMUG006411	NONMMUG006411
NONMMUG006412	chr11	-	63699296	63700865	1569	3.42323e-61	2.85884e-59	-2.19256	9.06672e-74	9.10521e-72	-2.32327	7.03056e-42	3.47977e-40	-1.80548	0.103418	1	-0.0842581	5.80823e-05	0.0149329	0.424333	5.95611e-09	1.90108e-06	0.508646	139	66	161	2260	1555	1513	2750	1962	1192	1455	809	814	0.667	0.366	0.796	11.113	7.497	7.048	12.374	8.87	7.208	8.084	5.153	4.518	NONMMUG006412	NONMMUG006412
NONMMUG006520	chr11	+	68859173	68861798	907	0.000636459	0.00326414	-0.422476	6.7687e-05	0.000403017	-0.487978	0.639436	0.877038	-0.0097208	0.582924	1	-0.0534391	0.000120017	0.0263384	0.397988	4.47467e-06	0.000722616	0.451606	445	411	560	896	788	978	863	1050	793	415	486	543	3.691	3.94	4.789	7.622	6.572	7.881	6.718	8.212	8.295	3.989	5.355	5.214	NONMMUG006520	NONMMUG006520
NONMMUG007185	chr11	+	87569079	87570772	600	0.00226646	0.0101613	0.365321	0.00177953	0.00795877	0.376471	0.779849	0.964214	-0.0287766	1	1	0	3.59027e-05	0.0102962	-0.360575	2.52542e-05	0.00325559	-0.360153	11	19	20	0	0	0	0	0	0	36	17	5	0.138	0.275	0.259	0	0	0	0	0	0	0.523	0.283	0.073	NONMMUG007185	NONMMUG007185
NONMMUG007550	chr11	-	98861261	98862574	596	0.407072	0.687735	0.0601482	0.290037	0.551089	-0.184131	0.0516782	0.144093	0.192696	0.0138104	1	-0.236057	0.130871	1	0.131911	3.89016e-05	0.00470636	0.371141	3835	2303	3820	2933	3557	3794	3866	4674	3448	2418	2577	2681	48.412	33.599	49.713	37.968	45.147	46.528	45.796	55.63	54.89	35.368	43.209	39.178	NONMMUG007550	NONMMUG007550
NONMMUG007551	chr11	-	98877907	98885492	3351	0.922822	1	-0.111025	0.211775	0.442461	-0.274194	0.057538	0.157345	0.166543	0.084093	1	-0.155623	0.0157234	0.675178	0.277754	1.68201e-05	0.00231643	0.433895	3576	1875	3272	2814	3299	3633	3414	4139	3178	1954	2248	2533	8.029	4.865	7.573	6.479	7.447	7.924	7.193	8.762	8.998	5.083	6.704	6.583	NONMMUG007551	NONMMUG007551
NONMMUG008079	chr11	-	115359445	115375685	1317	0.0393464	0.11907	-0.280813	0.00206892	0.00912213	-0.436728	0.426865	0.696667	0.0747075	0.210461	1	-0.135003	0.000158533	0.0324743	0.355715	2.00408e-07	4.33083e-05	0.493736	1424	1562	1621	2177	2375	2059	2530	2891	1632	1244	1364	1369	8.135	10.313	9.547	12.753	13.642	11.427	13.563	15.572	11.757	8.234	10.35	9.053	NONMMUG008079	NONMMUG008079
NONMMUG008501	chr12	+	9587402	9588305	903	1.0422e-41	5.33597e-40	-1.50878	1.2694e-60	9.40446e-59	-1.75752	4.63269e-36	1.89904e-34	-1.42023	0.0126007	1	-0.184099	0.162304	1	0.130189	4.14267e-05	0.00496817	0.321046	1	0	0	446	223	325	603	339	419	368	126	178	0.008	0	0	3.811	1.868	2.631	4.715	2.663	4.403	3.553	1.394	1.717	NONMMUG008501	NONMMUG008501
NONMMUG009130	chr12	-	66253765	66273565	3485	0.681307	0.906295	-0.00469351	0.607867	0.861413	-0.176701	0.00104978	0.00489632	0.34927	0.247054	1	-0.1602	0.000230422	0.0434648	0.337368	4.36487e-07	8.79517e-05	0.499557	1733	1072	1597	1244	1562	1922	1786	1759	1494	736	1161	897	3.741	2.675	3.554	2.754	3.391	4.031	3.618	3.58	4.067	1.841	3.329	2.242	NONMMUG009130	NONMMUG009130
NONMMUG009157	chr12	+	70260282	70260578	296	0.0280927	0.0900856	0.204599	1.56274e-18	3.12178e-17	0.980724	0.290084	0.541804	0.243551	3.1208e-16	6.15192e-13	0.713901	0.145855	1	0.0347023	8.01866e-24	1.5103e-20	-0.698751	1160	1850	1757	1228	1656	1228	444	357	838	1482	1930	583	29.485	54.345	46.04	32.008	42.321	30.323	10.59	8.555	26.861	43.647	65.158	17.154	NONMMUG009157	NONMMUG009157
NONMMUG009163	chr12	-	70462172	70462468	296	1.31755e-28	4.35687e-27	1.27438	6.71682e-06	4.72121e-05	0.477644	1.5975e-73	1.75493e-71	2.00151	5.21483e-18	1.34084e-14	-0.765791	1.13191e-12	2.26857e-09	0.641501	3.465e-71	7.74986e-67	1.42008	3598	538	312	352	396	277	98	88	2549	65	58	100	91.454	15.804	8.176	9.175	10.12	6.84	2.337	2.109	81.706	1.914	1.958	2.942	NONMMUG009163	NONMMUG009163
NONMMUG009920	chr12	-	109152172	109153506	1334	0.332907	0.60529	-0.0923328	0.961547	1	0.0320032	0.000112436	0.000640991	-0.434049	0.181651	1	0.108844	0.00258524	0.252469	-0.299376	9.38691e-07	0.000174959	-0.413065	2	12	1	5	22	20	5	1	8	65	26	57	0.011	0.078	0.006	0.029	0.125	0.11	0.026	0.005	0.057	0.425	0.195	0.372	NONMMUG009920	NONMMUG009920
NONMMUG010040	chr12	-	112907573	112910511	2938	2.37985e-203	1.97729e-200	4.19471	2.82332e-261	4.48415e-258	4.71519	1.706e-194	1.27008e-191	4.17166	6.84212e-05	0.0431988	0.414932	0.25535	1	-0.0719037	5.14725e-08	1.28992e-05	-0.503553	11242	9384	11395	210	231	343	102	146	91	269	170	357	28.789	27.772	30.083	0.551	0.595	0.853	0.245	0.353	0.294	0.798	0.578	1.058	NONMMUG010040	NONMMUG010040
NONMMUG010422	chr13	-	21813326	21813677	351	0.421056	0.700407	-0.0883136	0.430583	0.710328	-0.126758	5.45987e-08	5.0751e-07	-0.721559	0.990362	1	-0.0278883	3.09373e-08	2.48019e-05	-0.581798	9.74438e-09	2.92056e-06	-0.551338	98	467	25	565	173	50	445	212	95	347	944	158	2.101	11.569	0.552	12.419	3.728	1.041	8.951	4.284	2.568	8.618	26.876	3.92	NONMMUG010422	NONMMUG010422
NONMMUG010862	chr13	+	45506125	45507388	1263	1.48867e-06	1.20624e-05	0.632003	7.07174e-12	9.29541e-11	0.857357	0.00872757	0.0320166	0.354637	0.0269074	1	0.191866	0.00512358	0.377235	-0.264696	1.35197e-07	3.06214e-05	-0.46326	853	639	618	321	314	465	245	174	324	466	376	517	5.081	4.399	3.795	1.961	1.881	2.691	1.37	0.977	2.434	3.216	2.975	3.565	NONMMUG010862	NONMMUG010862
NONMMUG011541	chr13	+	89749025	89751240	2215	2.45818e-07	2.20983e-06	-0.539953	4.97919e-15	8.14192e-14	-0.847369	6.10487e-05	0.000364772	-0.443139	0.0129859	1	-0.251638	0.197888	1	0.103553	6.86315e-05	0.007637	0.365921	4	1	2	129	74	15	203	144	52	50	52	19	0.014	0.004	0.007	0.449	0.253	0.049	0.647	0.461	0.223	0.197	0.235	0.075	NONMMUG011541	NONMMUG011541
NONMMUG011756	chr13	-	101548702	101551408	2469	0.79697	0.97692	0.076292	0.90878	1	0.00334883	8.18428e-06	5.65545e-05	0.663783	0.649053	1	-0.0703898	3.90286e-08	2.94166e-05	0.574984	6.03064e-10	2.3306e-07	0.644698	3387	2826	3707	3152	3652	4085	3829	3883	3105	1587	1840	2384	10.321	9.952	11.645	9.849	11.189	12.093	10.949	11.156	11.932	5.603	7.447	8.41	NONMMUG011756	NONMMUG011756
NONMMUG011757	chr13	-	101555492	101556430	459	0.0363019	0.111397	0.294361	0.330625	0.602066	0.150239	2.83559e-06	2.10205e-05	0.685599	0.147712	1	-0.136733	0.00115275	0.14775	0.367243	9.49523e-07	0.000176427	0.506518	1698	1319	1763	1339	1417	1424	1469	1735	1387	713	887	955	27.833	24.987	29.792	22.507	23.353	22.676	22.596	26.814	28.671	13.542	19.311	18.121	NONMMUG011757	NONMMUG011757
NONMMUG012055	chr13	-	117097099	117099882	1851	7.50647e-21	1.81547e-19	-1.25174	2.23351e-32	7.70891e-31	-1.48341	1.96214e-14	3.17468e-13	-1.02764	0.017291	1	-0.182392	0.0254237	0.834539	0.244405	1.51837e-06	0.000271412	0.432335	62	38	50	650	394	415	997	463	427	430	225	249	0.252	0.179	0.21	2.709	1.61	1.639	3.803	1.774	2.189	2.025	1.215	1.172	NONMMUG012055	NONMMUG012055
NONMMUG012056	chr13	+	117100051	117102990	2939	8.28934e-37	3.63466e-35	-1.46208	6.29429e-48	3.44731e-46	-1.59114	5.36733e-29	1.74452e-27	-1.22123	0.0825326	1	-0.0804882	0.052876	1	0.268673	0.000143248	0.0141142	0.350351	0	0	0	326	251	256	616	310	124	239	165	98	0	0	0	0.856	0.646	0.637	1.48	0.748	0.4	0.709	0.561	0.29	NONMMUG012056	NONMMUG012056
NONMMUG012084	chr13	+	119458598	119578141	990	2.23035e-07	2.02067e-06	-0.674668	6.22028e-13	8.80593e-12	-0.941756	0.00281328	0.0118657	-0.384119	0.0599347	1	-0.218444	0.00640252	0.420557	0.284776	9.49399e-07	0.000176427	0.511093	64	33	44	239	214	253	328	279	317	155	76	119	0.486	0.29	0.345	1.863	1.635	1.868	2.339	1.999	3.038	1.365	0.767	1.047	NONMMUG012084	NONMMUG012084
NONMMUG012697	chr14	-	41812162	41816393	779	0.000272622	0.00151269	-0.486918	1.63235e-06	1.24699e-05	-0.519179	0.388019	0.656159	-0.0450015	0.175336	1	-0.0212436	0.000257514	0.0469677	0.428255	2.61876e-07	5.53873e-05	0.449516	578	427	521	1253	980	690	1291	1419	513	747	568	332	5.582	4.766	5.187	12.41	9.517	6.474	11.7	12.922	6.248	8.359	7.286	3.712	NONMMUG012697	NONMMUG012697
NONMMUG012801	chr14	+	46703801	46704490	689	2.81708e-10	3.4624e-09	-0.870855	3.48608e-16	6.10155e-15	-1.46483	0.0185839	0.0613496	-0.414957	0.0303179	1	-0.528475	9.77332e-08	6.50461e-05	0.469406	6.41727e-15	5.1957e-12	1.0103	1795	755	166	2390	3509	750	2350	2762	2550	1557	1375	530	19.601	9.528	1.869	26.762	38.526	7.956	24.08	28.436	35.115	19.7	19.943	6.7	NONMMUG012801	NONMMUG012801
NONMMUG012805	chr14	-	47006671	47010210	515	7.05612e-08	6.77195e-07	-0.776246	2.32479e-16	4.10631e-15	-1.05565	0.000624725	0.00306078	-0.529987	0.00276023	0.708687	-0.231003	0.0157135	0.675178	0.249485	1.89207e-08	5.22454e-06	0.487604	104	21	7	423	162	120	737	242	116	234	61	80	1.519	0.355	0.105	6.337	2.38	1.703	10.104	3.333	2.137	3.961	1.184	1.353	NONMMUG012805	NONMMUG012805
NONMMUG012806	chr14	+	47007194	47008957	1763	6.28681e-05	0.000395728	-0.530611	3.52104e-08	3.2934e-07	-0.694151	0.0753622	0.196326	-0.307386	0.115117	1	-0.130783	0.00628983	0.417609	0.219212	7.58892e-06	0.00114687	0.354473	70	11	29	253	69	154	363	188	73	123	40	47	0.299	0.054	0.128	1.107	0.296	0.638	1.454	0.756	0.393	0.608	0.227	0.232	NONMMUG012806	NONMMUG012806
NONMMUG012808	chr14	-	47188006	47195526	1399	3.10737e-14	5.2253e-13	-0.94371	1.73899e-20	3.80415e-19	-1.13136	1.44536e-08	1.43296e-07	-0.682591	0.145079	1	-0.140652	0.036555	0.966162	0.266303	0.00020897	0.0193937	0.412502	1	0	8	218	92	114	313	135	103	101	41	73	0.005	0	0.044	1.202	0.497	0.596	1.58	0.685	0.699	0.629	0.293	0.454	NONMMUG012808	NONMMUG012808
NONMMUG013083	chr14	+	58425612	58427648	1876	0.00708037	0.0276839	-0.379873	0.000328344	0.00172024	-0.48833	0.678347	0.901685	-0.0687284	0.304141	1	-0.0972953	0.00249725	0.245781	0.303506	2.46803e-05	0.00320005	0.403084	746	810	1022	1238	1433	1459	1376	1799	1188	810	872	899	2.992	3.754	4.225	5.091	5.778	5.684	5.178	6.802	6.008	3.764	4.645	4.174	NONMMUG013083	NONMMUG013083
NONMMUG013244	chr14	+	66587491	66591374	839	3.80478e-40	1.84693e-38	-1.74539	3.09694e-48	1.70959e-46	-1.82887	3.39249e-29	1.11066e-27	-1.44337	0.310596	1	-0.0422869	0.00359082	0.31167	0.324331	4.33056e-05	0.00514523	0.368223	96	92	55	762	1378	897	886	1502	842	584	864	424	0.861	0.953	0.508	7.007	12.425	7.814	7.456	12.699	9.522	6.068	10.291	4.401	NONMMUG013244	NONMMUG013244
NONMMUG014104	chr15	-	12959402	12963569	4167	2.65959e-07	2.38082e-06	-0.565218	3.11635e-05	0.000196964	-0.52388	2.00072e-17	3.88836e-16	-0.932423	0.217729	1	0.0522161	0.00263364	0.25592	-0.307584	4.99611e-06	0.000790414	-0.361669	0	0	0	50	18	77	20	11	52	103	47	142	0	0	0	0.093	0.033	0.135	0.034	0.019	0.118	0.215	0.113	0.297	NONMMUG014104	NONMMUG014104
NONMMUG014560	chr15	+	56521499	56609954	1620	2.73779e-28	8.9555e-27	-1.28649	3.76474e-36	1.47355e-34	-1.4971	5.37099e-18	1.07612e-16	-1.07273	0.217969	1	-0.155624	0.00616584	0.412702	0.238308	3.62924e-05	0.00442963	0.399868	8	2	14	483	186	318	571	313	253	267	132	130	0.037	0.011	0.067	2.3	0.869	1.435	2.488	1.371	1.482	1.437	0.814	0.699	NONMMUG014560	NONMMUG014560
NONMMUG014561	chr15	-	56523503	56526091	2588	5.28347e-26	1.58357e-24	-1.3072	5.12495e-34	1.88415e-32	-1.49557	1.58343e-17	3.09641e-16	-1.08961	0.172128	1	-0.137608	0.0138888	0.639075	0.24292	7.05514e-05	0.00780694	0.385518	26	19	13	575	260	353	683	388	305	324	179	188	0.076	0.064	0.039	1.714	0.76	0.997	1.863	1.063	1.118	1.091	0.691	0.633	NONMMUG014561	NONMMUG014561
NONMMUG015453	chr15	-	99456811	99482020	430	0.464064	0.743731	-0.0445085	0.0357887	0.10877	-0.200749	0.483454	0.751131	0.140239	0.089689	1	-0.146776	0.0565432	1	0.179129	0.000175114	0.016683	0.329047	1326	1316	1199	1597	1661	1482	1611	2135	1558	1094	1072	1176	23.201	26.611	21.627	28.654	29.221	25.191	26.451	35.221	34.378	22.179	24.913	23.819	NONMMUG015453	NONMMUG015453
NONMMUG016055	chr16	-	22466645	22468778	2133	1.21998e-10	1.551e-09	-0.711667	5.18955e-05	0.000315502	-0.528861	5.75824e-26	1.66359e-24	-1.26644	0.00287881	0.727553	0.178039	0.00028103	0.0504225	-0.472885	8.55938e-13	5.17286e-10	-0.658122	8	7	8	29	102	305	27	14	154	137	142	441	0.028	0.029	0.029	0.105	0.362	1.045	0.089	0.047	0.685	0.56	0.665	1.801	NONMMUG016055	NONMMUG016055
NONMMUG016322	chr16	+	33769132	33771659	2527	4.80151e-08	4.69619e-07	-0.73086	2.54978e-08	2.41716e-07	-0.726276	6.32422e-20	1.39973e-18	-1.11848	0.864736	1	0.0218058	0.000456934	0.0738346	-0.325461	0.000128895	0.012953	-0.348583	20	10	30	193	146	153	124	157	173	304	211	258	0.06	0.034	0.092	0.589	0.437	0.443	0.346	0.441	0.65	1.049	0.834	0.889	NONMMUG016322	NONMMUG016322
NONMMUG017051	chr16	-	85453111	85456550	3439	2.97795e-20	6.99676e-19	-1.02898	1.50871e-12	2.07658e-11	-0.820718	1.39927e-31	4.9566e-30	-1.42685	0.0112126	1	0.207598	0.0492484	1	-0.323551	1.81767e-06	0.000319488	-0.53982	1	12	8	120	311	290	82	178	161	213	203	422	0.002	0.03	0.018	0.269	0.684	0.616	0.168	0.367	0.444	0.54	0.59	1.069	NONMMUG017051	NONMMUG017051
NONMMUG017053	chr16	-	85543049	85554188	3648	0.000249008	0.00139169	-0.453444	0.00406536	0.0166353	-0.346469	2.04251e-12	2.86902e-11	-0.894644	0.342388	1	0.10386	0.00081253	0.112751	-0.38319	5.87859e-06	0.000913867	-0.491138	17	27	18	114	114	93	87	106	44	152	133	261	0.035	0.064	0.038	0.241	0.236	0.186	0.168	0.206	0.114	0.363	0.364	0.623	NONMMUG017053	NONMMUG017053
NONMMUG017194	chr16	+	92613059	92620350	791	0.486405	0.763902	0.112991	0.353783	0.628454	0.204154	0.0210178	0.0681077	-0.314115	0.848402	1	0.0743699	0.000135546	0.0289421	-0.381797	2.05838e-05	0.00274243	-0.45934	12	22	8	13	7	4	15	3	0	68	34	34	0.114	0.242	0.078	0.127	0.067	0.037	0.134	0.027	0	0.749	0.43	0.374	NONMMUG017194	NONMMUG017194
NONMMUG017196	chr16	-	92691651	92695191	3540	0.502203	0.777611	-0.185519	0.840921	0.997656	0.0207353	0.00277341	0.0117173	-0.484401	0.240543	1	0.180472	0.0128764	0.61246	-0.257561	3.70742e-05	0.00451273	-0.446276	9	0	6	22	9	6	0	7	4	53	27	29	0.019	0	0.013	0.048	0.019	0.012	0	0.014	0.011	0.131	0.076	0.071	NONMMUG017196	NONMMUG017196
NONMMUG017545	chr17	-	15149730	15160453	2844	0.296341	0.561655	-0.114046	0.228385	0.46725	0.135479	0.0506945	0.141817	-0.238582	0.00380192	0.848446	0.230396	0.29691	1	-0.111926	3.98846e-05	0.00481449	-0.348802	1348	842	961	1338	1268	1459	1450	836	622	1502	1013	1280	3.566	2.574	2.621	3.63	3.373	3.75	3.6	2.085	2.075	4.604	3.559	3.92	NONMMUG017545	NONMMUG017545
NONMMUG017554	chr17	-	15504320	15513836	2063	1.52113e-72	1.6589e-70	-2.12033	1.91485e-63	1.51799e-61	-2.01912	2.92793e-130	8.98649e-128	-2.94362	0.00576298	1	0.139952	3.20392e-10	4.28088e-07	-0.709634	5.5967e-21	8.70803e-18	-0.853284	13	24	38	471	404	2506	380	298	1751	955	874	3327	0.047	0.101	0.143	1.761	1.481	8.879	1.3	1.025	8.053	4.036	4.234	14.046	NONMMUG017554	NONMMUG017554
NONMMUG017555	chr17	-	15507220	15508795	600	6.75336e-32	2.50287e-30	-1.34362	2.89211e-26	8.11628e-25	-1.2101	3.88326e-58	2.98855e-56	-1.81402	0.0374545	1	0.154518	0.000181734	0.0359736	-0.384451	7.89887e-10	2.98806e-07	-0.544219	4	1	2	122	105	672	123	67	414	299	207	786	0.05	0.014	0.026	1.569	1.324	8.186	1.447	0.792	6.547	4.344	3.448	11.409	NONMMUG017555	NONMMUG017555
NONMMUG017556	chr17	+	15510507	15511477	844	9.92339e-26	2.94853e-24	-1.25027	2.61353e-19	5.43492e-18	-1.08315	3.37783e-44	1.79726e-42	-1.65802	0.0143903	1	0.178466	0.00455859	0.354966	-0.325757	2.28691e-08	6.18126e-06	-0.511161	0	0	15	78	93	668	75	44	401	204	203	675	0	0	0.138	0.713	0.834	5.785	0.627	0.37	4.508	2.107	2.404	6.965	NONMMUG017556	NONMMUG017556
NONMMUG017557	chr17	+	15511964	15516439	4084	1.14567e-27	3.6513e-26	-1.33667	1.24915e-25	3.429e-24	-1.35452	7.05326e-56	5.13216e-54	-1.9319	0.150049	1	0.0186763	8.72956e-06	0.00322774	-0.50656	7.58331e-10	2.87477e-07	-0.525375	17	27	26	231	179	955	176	156	738	419	362	1202	0.031	0.057	0.049	0.436	0.332	1.709	0.304	0.271	1.715	0.894	0.886	2.563	NONMMUG017557	NONMMUG017557
NONMMUG018079	chr17	+	34063063	34065221	611	2.07969e-05	0.000141676	0.559	1.08973e-07	9.6142e-07	0.679051	0.0551564	0.152005	0.232561	0.311269	1	0.096035	0.00349964	0.30793	-0.307361	3.47469e-05	0.00426134	-0.406903	286	357	361	143	106	206	135	126	84	217	157	289	3.522	5.08	4.583	1.806	1.312	2.464	1.56	1.463	1.304	3.096	2.568	4.119	NONMMUG018079	NONMMUG018079
NONMMUG018108	chr17	-	34336261	34342394	659	0.237874	0.483509	-0.0943599	0.102559	0.256156	-0.224861	3.4358e-11	4.37177e-10	-0.785504	0.782751	1	-0.10808	6.74562e-08	4.7589e-05	-0.612086	3.27427e-07	6.76524e-05	-0.497905	0	1	0	0	10	11	11	8	8	40	31	127	0	0.013	0	0	0.115	0.122	0.118	0.086	0.115	0.529	0.47	1.678	NONMMUG018108	NONMMUG018108
NONMMUG018155	chr17	+	35094564	35096764	2200	0.00256403	0.0113386	0.487531	0.0264431	0.0842944	-0.246867	1.23802e-30	4.27287e-29	1.45503	3.41224e-11	5.76551e-08	-0.672733	3.12738e-22	1.22572e-18	0.867771	1.32008e-70	2.36203e-66	1.5602	733	778	549	580	305	572	1217	801	975	61	71	99	2.507	3.075	1.936	2.034	1.049	1.9	3.906	2.583	4.205	0.242	0.323	0.392	NONMMUG018155	NONMMUG018155
NONMMUG018198	chr17	-	35646022	35647496	492	1.14633e-116	3.06549e-114	3.25829	8.13242e-176	3.9797e-173	3.97322	8.5844e-75	9.71465e-73	2.6085	7.90368e-11	1.22682e-07	0.623745	2.19343e-11	3.30645e-08	-0.636661	2.7993e-44	1.22064e-40	-1.28068	10723	11631	10967	606	865	1286	271	452	481	818	1197	2466	163.977	205.555	172.893	9.503	13.3	19.105	3.889	6.517	9.276	14.494	24.313	43.653	NONMMUG018198	NONMMUG018198
NONMMUG019046	chr17	-	84250996	84253803	1704	0.334451	0.607262	0.13884	0.000123307	0.000699785	-0.50257	0.512336	0.775669	0.0980539	1.46153e-09	1.90659e-06	-0.557859	0.707791	1	-0.0386357	5.58706e-09	1.79802e-06	0.542843	24	35	14	9	6	26	13	27	275	19	14	12	0.106	0.179	0.064	0.041	0.027	0.112	0.054	0.112	1.531	0.097	0.082	0.061	NONMMUG019046	NONMMUG019046
NONMMUG019347	chr18	-	11049085	11052565	2057	5.39193e-48	3.27725e-46	-1.57318	1.9454e-59	1.40223e-57	-1.6637	6.15542e-31	2.14959e-29	-1.22296	0.112756	1	-0.04493	0.000496549	0.0784734	0.371128	1.79973e-07	3.93353e-05	0.41571	2	1	0	478	468	279	731	574	154	310	207	88	0.007	0.004	0	1.793	1.721	0.991	2.509	1.979	0.71	1.314	1.006	0.373	NONMMUG019347	NONMMUG019347
NONMMUG020083	chr18	-	61805532	61825192	2903	2.18502e-17	4.44506e-16	-1.04248	3.03216e-24	7.85547e-23	-1.13284	1.65548e-10	1.9857e-09	-0.681089	0.13927	1	-0.0552387	0.0139112	0.63965	0.357094	4.23811e-05	0.00506679	0.413331	4	2	24	275	201	216	423	303	128	157	145	61	0.01	0.006	0.064	0.731	0.524	0.544	1.029	0.74	0.418	0.471	0.499	0.183	NONMMUG020083	NONMMUG020083
NONMMUG020712	chr19	+	6399917	6403638	845	3.53684e-17	7.09488e-16	1.13509	1.16915e-32	4.0757e-31	1.43052	8.92368e-12	1.19363e-10	0.920005	0.00324826	0.77398	0.232929	0.050478	1	-0.222298	1.26643e-07	2.89036e-05	-0.465295	523	652	324	113	55	133	26	42	45	128	62	209	4.657	6.709	2.974	1.032	0.492	1.15	0.217	0.353	0.505	1.321	0.733	2.154	NONMMUG020712	NONMMUG020712
NONMMUG021083	chr19	+	27323711	27328710	4999	5.93857e-14	9.79257e-13	-0.914872	5.46102e-20	1.17129e-18	-1.07227	2.44508e-09	2.63179e-08	-0.747755	0.115826	1	-0.124599	0.0285317	0.879529	0.179547	7.91941e-05	0.00856728	0.307225	137	235	125	717	654	781	1014	672	776	456	488	454	0.206	0.409	0.194	1.107	0.99	1.142	1.432	0.954	1.473	0.795	0.976	0.791	NONMMUG021083	NONMMUG021083
NONMMUG022357	chr2	+	26301216	26316494	4510	6.33744e-12	8.98407e-11	-1.01414	2.17477e-12	2.96428e-11	-1.11474	7.70282e-37	3.22055e-35	-1.75123	0.849197	1	-0.0853558	2.62032e-13	5.56801e-10	-0.702658	1.13677e-14	8.76736e-12	-0.616048	1440	1039	826	1548	1787	5089	2014	1733	4200	3595	2556	6678	2.402	2.003	1.421	2.648	2.997	8.247	3.153	2.726	8.836	6.949	5.664	12.896	NONMMUG022357	NONMMUG022357
NONMMUG022358	chr2	-	26313426	26314326	900	5.4965e-09	5.96261e-08	-0.879313	4.26965e-08	3.95744e-07	-0.860818	4.85956e-27	1.46848e-25	-1.3818	0.410356	1	0.0370994	7.64809e-08	5.31061e-05	-0.444815	1.076e-10	4.70734e-08	-0.482586	186	147	96	301	333	911	380	328	619	699	387	1342	1.555	1.42	0.827	2.58	2.799	7.398	2.981	2.585	6.526	6.771	4.297	12.987	NONMMUG022358	NONMMUG022358
NONMMUG022359	chr2	-	26317738	26318267	432	0.0129755	0.0467368	-0.394958	0.00511904	0.0204024	-0.480611	1.46894e-09	1.61576e-08	-0.827355	0.923319	1	-0.0642195	0.00011099	0.0247475	-0.375073	9.24837e-05	0.00977448	-0.308328	78	64	43	73	93	291	90	108	250	143	180	450	1.358	1.288	0.772	1.304	1.629	4.924	1.471	1.773	5.491	2.886	4.164	9.072	NONMMUG022359	NONMMUG022359
NONMMUG022361	chr2	-	26324063	26325269	404	0.00619305	0.0246275	-0.354294	0.00112457	0.00526552	-0.504296	3.92885e-16	7.09529e-15	-1.10208	0.730397	1	-0.120096	6.15718e-10	7.64748e-07	-0.668307	1.46812e-09	5.15085e-07	-0.543108	242	107	110	183	143	626	209	242	512	431	396	982	4.507	2.303	2.112	3.495	2.678	11.326	3.652	4.249	12.024	9.3	9.795	21.17	NONMMUG022361	NONMMUG022361
NONMMUG022362	chr2	-	26329969	26332730	2761	0.000112605	0.00067609	-0.570382	0.00325244	0.0136652	-0.50851	9.79219e-13	1.40751e-11	-1.01612	0.1626	1	0.0702033	0.000522458	0.0811858	-0.388464	3.13727e-07	6.52737e-05	-0.460842	140	97	61	111	152	602	132	165	356	318	278	612	0.381	0.305	0.171	0.31	0.416	1.594	0.338	0.424	1.223	1.004	1.006	1.931	NONMMUG022362	NONMMUG022362
NONMMUG022363	chr2	-	26353675	26359344	4130	0.0220908	0.0736707	-0.362215	0.0150336	0.0520809	-0.472864	4.5603e-08	4.27532e-07	-0.810921	0.954756	1	-0.0880694	0.000373614	0.0628762	-0.391788	0.000166439	0.0160171	-0.300227	173	117	77	118	164	446	154	144	392	276	254	532	0.315	0.246	0.145	0.22	0.3	0.789	0.263	0.247	0.901	0.583	0.615	1.122	NONMMUG022363	NONMMUG022363
NONMMUG022433	chr2	-	28470304	28477502	369	0.00389419	0.0163559	-0.391075	0.90948	1	-0.0741813	7.12238e-18	1.4174e-16	-0.878373	0.00413885	0.890048	0.280064	1.98813e-08	1.72732e-05	-0.419115	4.14642e-22	7.1033e-19	-0.712084	0	0	0	38	6	9	0	0	2	144	116	36	0	0	0	0.795	0.123	0.178	0	0	0.051	3.402	3.141	0.85	NONMMUG022433	NONMMUG022433
NONMMUG023289	chr2	-	69043695	69044236	359	8.73291e-05	0.00053529	-0.573545	1.34026e-06	1.03486e-05	-0.724608	0.0729617	0.191256	-0.254927	0.33775	1	-0.12556	0.0043121	0.345694	0.312784	7.22321e-05	0.00796364	0.442873	466	279	420	787	764	876	872	1062	650	389	535	546	9.766	6.758	9.074	16.913	16.099	17.835	17.149	20.984	17.179	9.446	14.892	13.246	NONMMUG023289	NONMMUG023289
NONMMUG023934	chr2	+	98502657	98506670	613	1.42725e-08	1.47987e-07	1.10684	0.282452	0.540787	0.610686	9.92588e-10	1.11079e-08	1.12766	1.21556e-08	1.43771e-05	-0.472035	0.78624	1	-0.00919771	2.71019e-10	1.12776e-07	0.47759	371	142	1319	1	302	470	1	1385	295	1	359	263	4.554	2.014	16.689	0.013	3.727	5.604	0.012	16.027	4.566	0.014	5.852	3.737	NONMMUG023934	NONMMUG023934
NONMMUG023935	chr2	+	98506713	98507465	734	2.27982e-46	1.3357e-44	3.55152	1.48537e-06	1.14058e-05	2.37698	3.25071e-30	1.10458e-28	3.07274	3.54328e-40	4.19085e-36	-1.16406	2.74769e-05	0.00825571	-0.503891	1.75046e-20	2.58852e-17	0.674742	11723	6648	39682	21	7775	7431	105	32547	6650	55	10564	7169	120.164	78.754	419.325	0.221	80.13	73.998	1.01	314.545	85.961	0.653	143.825	85.065	NONMMUG023935	NONMMUG023935
NONMMUG024330	chr2	+	119444430	119461323	2665	0.801631	0.978498	-0.0366693	0.1311	0.309528	-0.198757	0.000358493	0.00184987	0.457759	0.114225	1	-0.143734	9.53056e-07	0.000464338	0.475851	1.7862e-11	8.85336e-09	0.623099	1385	976	1587	1451	1552	1593	1849	2034	1211	711	888	789	3.91	3.184	4.619	4.201	4.405	4.369	4.898	5.414	4.311	2.326	3.33	2.579	NONMMUG024330	NONMMUG024330
NONMMUG024331	chr2	-	119454835	119457906	3071	0.766404	0.958859	-0.0325789	0.10593	0.262653	-0.250017	0.00185085	0.00815685	0.343752	0.0977745	1	-0.19428	1.10193e-05	0.00397072	0.365593	3.38553e-10	1.3799e-07	0.56464	1347	843	1755	1519	1721	1378	1847	2000	1306	758	1001	774	3.3	2.387	4.433	3.816	4.239	3.28	4.246	4.62	4.035	2.152	3.257	2.195	NONMMUG024331	NONMMUG024331
NONMMUG024332	chr2	-	119472564	119475962	3391	0.858895	1	0.0474463	0.26354	0.516154	-0.0868859	0.0022453	0.0097118	0.465636	0.241606	1	-0.118322	3.27761e-05	0.00955491	0.40292	3.36502e-08	8.86756e-06	0.523491	1252	1022	1552	1461	1585	1367	1809	1736	1172	723	881	865	2.778	2.621	3.55	3.324	3.536	2.947	3.766	3.632	3.279	1.859	2.596	2.222	NONMMUG024332	NONMMUG024332
NONMMUG025335	chr2	-	158421208	158436459	8254	0.440722	0.721805	0.0566876	0.501897	0.777236	0.0408533	0.000529934	0.00263746	-0.487632	0.925112	1	-0.0152979	6.38117e-08	4.55646e-05	-0.484139	8.36964e-08	2.00212e-05	-0.46766	0	6	36	9	4	9	13	8	3	82	71	47	0	0.006	0.034	0.008	0.004	0.008	0.011	0.007	0.003	0.087	0.086	0.05	NONMMUG025335	NONMMUG025335
NONMMUG025336	chr2	-	158436646	158437556	737	0.247618	0.497399	-0.137174	1	1	0	0.00171171	0.00760458	-0.380293	0.140549	1	0.120998	0.098336	1	-0.209719	0.000149633	0.0146306	-0.336182	0	0	0	0	6	10	0	0	0	26	6	17	0	0	0	0	0.062	0.099	0	0	0	0.308	0.081	0.201	NONMMUG025336	NONMMUG025336
NONMMUG025459	chr2	-	164596467	164597129	662	0.853859	1	0.0214138	0.96461	1	0.0327926	3.66586e-07	3.0674e-06	0.77076	0.882474	1	0.0110421	1.24689e-10	1.74535e-07	0.729859	7.84448e-12	4.1162e-09	0.716967	3996	2944	4791	4503	4267	4210	4200	4727	3652	1751	2278	2449	45.415	38.668	56.133	52.48	48.759	46.483	44.793	50.652	52.342	23.058	34.387	32.219	NONMMUG025459	NONMMUG025459
NONMMUG025699	chr2	-	172192049	172196021	670	0.385371	0.664432	0.12743	0.98826	1	0.0405078	1.17394e-05	7.90854e-05	0.646953	0.261533	1	-0.0840125	7.98622e-06	0.00299687	0.492332	5.96044e-09	1.90108e-06	0.578182	1525	1366	1761	1398	1707	1621	1647	1967	1407	698	941	939	17.125	17.728	20.386	16.098	19.273	17.684	17.355	20.826	19.925	9.082	14.035	12.206	NONMMUG025699	NONMMUG025699
NONMMUG025918	chr2	-	180626290	180628237	1858	0.00163354	0.00760504	-0.306381	0.430446	0.710171	-0.131324	1.1795e-08	1.18279e-07	-0.689067	0.0181326	1	0.157938	0.0282206	0.876744	-0.33032	2.18388e-07	4.6742e-05	-0.495209	0	0	1	4	35	36	2	5	5	30	24	98	0	0	0.004	0.017	0.142	0.142	0.008	0.019	0.026	0.141	0.129	0.459	NONMMUG025918	NONMMUG025918
NONMMUG026392	chr3	-	36464557	36465767	951	0.086571	0.225789	-0.247196	0.00601065	0.0234921	-0.398762	0.832902	0.986501	-0.00952435	0.198002	1	-0.139066	0.0088517	0.501019	0.236768	5.18555e-05	0.00601722	0.377707	2716	1851	3092	3313	3407	3699	4058	3970	3036	2334	2096	2662	21.487	16.924	25.218	26.877	27.101	28.43	30.126	29.613	30.29	21.395	22.025	24.379	NONMMUG026392	NONMMUG026392
NONMMUG026820	chr3	+	68828116	68831822	553	0.191545	0.413743	-0.211921	0.00892641	0.0332072	-0.385808	0.518419	0.781521	0.0686927	0.09994	1	-0.165533	0.00852591	0.492319	0.27487	9.372e-06	0.00139745	0.443222	2336	1686	2230	2272	3096	2804	3220	3357	2393	1616	1981	1915	31.782	26.51	31.278	31.698	42.351	37.061	41.11	43.062	41.058	25.475	35.798	30.16	NONMMUG026820	NONMMUG026820
NONMMUG027206	chr3	+	93359085	93365427	2848	0.113614	0.279191	0.240625	8.12623e-05	0.000477347	0.549785	0.356023	0.621592	-0.0914388	0.00573889	1	0.269122	0.00181048	0.198332	-0.307646	5.18646e-10	2.05314e-07	-0.586175	461	523	415	300	359	545	235	336	178	340	402	787	1.218	1.597	1.13	0.813	0.954	1.399	0.583	0.837	0.593	1.041	1.411	2.407	NONMMUG027206	NONMMUG027206
NONMMUG027312	chr3	+	96043316	96045742	2426	0.0707376	0.192012	-0.178009	0.947175	1	0.063364	0.000279132	0.00147487	0.0403309	0.0244026	1	0.223123	0.0339445	0.944587	0.196473	4.80037e-06	0.000764858	-0.0329728	409	414	972	624	868	1142	593	802	558	155	1374	1255	1.268	1.484	3.108	1.984	2.707	3.441	1.726	2.345	2.182	0.557	5.66	4.505	NONMMUG027312	NONMMUG027312
NONMMUG027316	chr3	-	96070998	96074212	3214	4.52986e-08	4.4417e-07	-0.898886	4.41748e-08	4.0865e-07	-0.886618	0.147861	0.333081	-0.30433	0.915818	1	0.0224032	2.75524e-08	2.29218e-05	0.599728	1.48065e-08	4.21869e-06	0.579666	26375	13912	25736	39124	46789	40371	38795	49499	31768	23191	16283	32281	61.742	37.638	62.108	93.917	110.126	91.81	85.221	109.249	93.782	62.903	50.628	87.476	NONMMUG027316	NONMMUG027316
NONMMUG027333	chr3	-	96359688	96370724	1672	1.27061e-16	2.46737e-15	1.10665	6.15313e-22	1.44672e-20	1.31406	4.25528e-09	4.47409e-08	0.77121	0.130226	1	0.183983	0.00142178	0.16814	-0.326285	9.0976e-07	0.000170455	-0.514199	2801	2233	2380	876	1391	834	748	1350	427	1161	1436	1002	12.604	11.613	11.041	4.042	6.293	3.646	3.158	5.728	2.423	6.053	8.583	5.219	NONMMUG027333	NONMMUG027333
NONMMUG027334	chr3	+	96363421	96365781	897	1.97802e-12	2.92452e-11	0.928814	1.02804e-19	2.17941e-18	1.19172	1.96446e-07	1.70391e-06	0.711754	0.0197568	1	0.234563	0.0147558	0.657192	-0.2118	5.92651e-07	0.000116022	-0.45182	1842	1587	1963	641	1216	644	506	959	362	927	982	829	15.45	15.384	16.974	5.513	10.255	5.248	3.983	7.584	3.829	9.009	10.94	8.049	NONMMUG027334	NONMMUG027334
NONMMUG027336	chr3	-	96364495	96365785	1290	1.97008e-10	2.4538e-09	0.866684	2.0369e-17	3.81714e-16	1.11407	3.08671e-07	2.6118e-06	0.677051	0.0187052	1	0.21583	0.0918118	1	-0.186514	2.18431e-05	0.00288444	-0.408059	1157	1099	1460	489	850	407	369	603	253	591	683	532	6.748	7.408	8.778	2.925	4.984	2.306	2.02	3.316	1.861	3.994	5.291	3.592	NONMMUG027336	NONMMUG027336
NONMMUG027803	chr3	+	121691787	121695484	2372	4.32339e-12	6.22024e-11	-0.900505	3.35341e-16	5.87673e-15	-1.10428	1.44504e-06	1.11676e-05	-0.711324	0.262032	1	-0.153489	0.0096831	0.528243	0.207523	0.000121254	0.0122508	0.366657	49	41	9	289	357	174	492	286	164	166	134	135	0.155	0.15	0.029	0.94	1.139	0.536	1.464	0.855	0.656	0.61	0.565	0.496	NONMMUG027803	NONMMUG027803
NONMMUG027952	chr3	+	130824084	130826516	2432	5.9514e-16	1.11233e-14	-0.885321	7.42224e-11	9.05722e-10	-0.828928	8.5206e-26	2.44712e-24	-1.22324	0.0442148	1	0.0737014	0.0612643	1	-0.269774	3.59537e-05	0.00439429	-0.346374	0	9	0	54	150	279	71	76	143	168	166	249	0	0.032	0	0.171	0.467	0.839	0.206	0.222	0.558	0.602	0.682	0.892	NONMMUG027952	NONMMUG027952
NONMMUG027998	chr3	+	133899459	133902838	2235	1.59349e-72	1.73464e-70	-1.87427	4.47463e-81	5.26781e-79	-1.94366	7.42188e-53	5.01364e-51	-1.56421	0.364637	1	-0.02108	0.000604231	0.0897038	0.33918	9.20544e-06	0.00137491	0.359491	1	1	10	873	906	437	1092	967	294	523	499	214	0.003	0.004	0.035	3.014	3.066	1.429	3.45	3.069	1.248	2.04	2.231	0.834	NONMMUG027998	NONMMUG027998
NONMMUG028182	chr3	+	145554572	145557241	2669	2.58385e-26	7.85237e-25	1.40151	1.29445e-34	4.84853e-33	1.63572	1.72845e-13	2.61745e-12	1.04106	0.165049	1	0.177166	9.55985e-05	0.0222144	-0.35659	2.41512e-08	6.50813e-06	-0.541513	1223	740	762	180	159	180	167	135	64	356	196	303	3.448	2.411	2.214	0.52	0.451	0.493	0.442	0.359	0.228	1.163	0.734	0.989	NONMMUG028182	NONMMUG028182
NONMMUG028509	chr4	+	11099569	11101524	1955	0.0581991	0.163792	0.292424	0.00110672	0.00519247	0.457948	0.930713	1	0.0622902	0.0902241	1	0.148467	0.0118698	0.585099	-0.223943	1.18611e-05	0.00171155	-0.376693	1300	1167	1661	1285	1095	1293	1228	1003	729	1392	978	1583	5.003	5.19	6.59	5.071	4.237	4.834	4.435	3.639	3.538	6.207	4.999	7.052	NONMMUG028509	NONMMUG028509
NONMMUG028976	chr4	-	41610299	41611065	594	8.43521e-30	2.91284e-28	-1.32692	1.14283e-23	2.89205e-22	-1.15496	8.03665e-45	4.39289e-43	-1.5953	0.138988	1	0.183414	0.0251229	0.830073	-0.200377	9.3551e-05	0.00987562	-0.391473	8	7	1	380	320	245	308	266	133	411	289	406	0.101	0.102	0.013	4.936	4.075	3.015	3.661	3.177	2.124	6.032	4.862	5.953	NONMMUG028976	NONMMUG028976
NONMMUG029036	chr4	-	43505657	43505931	274	0.00104416	0.00510181	0.573365	1.17205e-25	3.22077e-24	1.4123	1.05291e-40	4.99586e-39	2.00976	1.29995e-23	6.67119e-20	0.839395	4.57494e-43	6.54369e-39	1.44558	1.89422e-05	0.00256186	0.6052	131938	153962	136525	129529	130119	89089	57556	45758	62818	24069	37106	48648	3622.86	4885.85	3864.69	3647.24	3592.38	2376.51	1483.05	1184.64	2175.25	765.778	1353.31	1546.33	NONMMUG029036	NONMMUG029036
NONMMUG029037	chr4	+	43505772	43507077	591	0.00102154	0.00500432	0.574739	1.15784e-25	3.18368e-24	1.41203	1.11326e-40	5.27942e-39	2.00995	1.39129e-23	6.67119e-20	0.837752	5.53536e-43	6.54369e-39	1.4444	1.96353e-05	0.00263766	0.605663	131685	153808	136194	129104	129867	88951	57396	45733	62692	24037	37084	48556	1676.41	2262.92	1787.41	1685.39	1662.28	1100.09	685.66	548.922	1006.47	354.559	627.049	715.555	NONMMUG029037	NONMMUG029037
NONMMUG030270	chr4	+	114353409	114360200	2432	2.21908e-59	1.78719e-57	-1.70582	8.82186e-67	7.50637e-65	-1.93151	5.72743e-44	3.03398e-42	-1.48657	0.430067	1	-0.157593	0.00293271	0.275225	0.256462	0.000111436	0.0114792	0.41964	5	2	5	676	765	341	559	1042	279	400	428	195	0.015	0.007	0.016	2.145	2.38	1.025	1.623	3.039	1.088	1.434	1.759	0.698	NONMMUG030270	NONMMUG030270
NONMMUG030608	chr4	+	125389308	125391415	2033	1.35133e-05	9.48951e-05	0.604626	9.18855e-11	1.11417e-09	0.897808	0.507569	0.770933	0.0387187	0.016673	1	0.253336	2.78236e-06	0.00120571	-0.530529	9.70966e-14	6.89429e-11	-0.792624	1164	705	653	287	424	774	277	404	334	538	516	1130	4.308	3.015	2.491	1.089	1.578	2.783	0.962	1.41	1.559	2.307	2.536	4.841	NONMMUG030608	NONMMUG030608
NONMMUG030775	chr4	+	129637618	129643153	5301	0.0665739	0.182785	-0.244912	0.943599	1	0.025847	8.7419e-05	0.000508361	-0.51783	0.0302247	1	0.241384	0.0256344	0.839269	-0.232068	2.15062e-06	0.000371799	-0.483341	33	64	54	35	74	220	31	79	58	111	142	200	0.047	0.105	0.079	0.051	0.106	0.303	0.041	0.106	0.104	0.183	0.268	0.329	NONMMUG030775	NONMMUG030775
NONMMUG030778	chr4	+	129689445	129689821	281	1.80572e-06	1.44699e-05	-0.625355	0.0409114	0.121403	-0.290942	6.10942e-14	9.55536e-13	-0.869317	0.00390126	0.859857	0.304213	0.0218081	0.782112	-0.193694	1.09001e-08	3.21765e-06	-0.511613	8	0	0	31	41	137	17	25	21	70	103	149	0.214	0	0	0.851	1.104	3.564	0.427	0.631	0.709	2.172	3.663	4.618	NONMMUG030778	NONMMUG030778
NONMMUG030780	chr4	-	129691789	129699878	7971	1.73424e-30	6.11153e-29	-1.44205	6.46661e-10	7.24104e-09	-0.841004	4.9788e-59	3.91354e-57	-1.92651	6.21308e-10	8.35065e-07	0.568798	7.1752e-06	0.00275107	-0.407573	5.6564e-30	1.44587e-26	-0.99656	70	20	39	397	551	905	218	253	269	414	635	1532	0.066	0.022	0.038	0.384	0.523	0.83	0.193	0.225	0.32	0.453	0.796	1.674	NONMMUG030780	NONMMUG030780
NONMMUG030781	chr4	+	129698359	129699674	826	1.81875e-11	2.4873e-10	-0.920647	0.0063131	0.0245181	-0.458241	5.34043e-25	1.48373e-23	-1.27879	5.03126e-06	0.00429142	0.425005	0.00133299	0.161691	-0.291342	2.52474e-17	2.61129e-14	-0.734405	21	2	20	95	139	336	38	57	85	146	227	457	0.191	0.021	0.188	0.887	1.273	2.973	0.325	0.49	0.976	1.541	2.746	4.819	NONMMUG030781	NONMMUG030781
NONMMUG030903	chr4	+	132768046	132780470	1283	0.418707	0.697873	-0.171151	0.362747	0.638283	0.0571346	0.00734838	0.0275369	-0.41751	0.0365785	1	0.200749	0.032058	0.92415	-0.212888	6.1266e-06	0.000945034	-0.422161	45	95	117	135	124	113	63	90	50	132	149	211	0.264	0.644	0.707	0.812	0.731	0.644	0.347	0.498	0.37	0.897	1.161	1.432	NONMMUG030903	NONMMUG030903
NONMMUG031025	chr4	-	135808309	135811973	3658	2.04417e-38	9.40643e-37	1.68996	6.46711e-58	4.50889e-56	1.98066	2.38293e-34	9.16938e-33	1.60378	0.0128953	1	0.222593	0.284185	1	-0.113287	0.000142364	0.0140504	-0.345386	1221	910	1000	68	124	211	76	58	66	60	104	264	2.511	2.163	2.12	0.143	0.256	0.422	0.147	0.112	0.171	0.143	0.284	0.629	NONMMUG031025	NONMMUG031025
NONMMUG031974	chr5	-	24100982	24101664	536	0.00175673	0.00811091	-0.496922	4.94498e-05	0.000301631	-0.587429	0.268136	0.513349	-0.17715	0.275638	1	-0.07938	0.00633053	0.41927	0.315328	7.76358e-05	0.00842929	0.396546	1156	1018	902	2096	1532	1493	2243	1802	1370	1307	932	1108	16.227	16.514	13.053	30.17	21.622	20.359	29.545	23.848	24.251	21.257	17.376	18.004	NONMMUG031974	NONMMUG031974
NONMMUG032084	chr5	+	31096093	31098934	706	3.40215e-11	4.54556e-10	-0.901977	3.82129e-12	5.11307e-11	-0.943563	5.0167e-26	1.45378e-24	-1.39392	0.944505	1	-0.00943041	0.000116765	0.0257746	-0.415428	4.60766e-05	0.00542428	-0.404555	27	68	61	246	193	537	327	233	364	313	328	760	0.288	0.837	0.67	2.688	2.068	5.559	3.27	2.341	4.892	3.865	4.643	9.376	NONMMUG032084	NONMMUG032084
NONMMUG032085	chr5	-	31099368	31117197	2853	5.30143e-45	3.00448e-43	-1.93157	7.26195e-38	2.99585e-36	-1.7412	5.33809e-65	4.86941e-63	-2.261	0.030701	1	0.209363	0.00161191	0.18293	-0.282878	4.56114e-08	1.15927e-05	-0.496119	286	300	315	1659	1849	3441	1853	1371	2286	2146	1597	3918	0.754	0.914	0.856	4.486	4.903	8.816	4.586	3.409	7.602	6.557	5.594	11.961	NONMMUG032085	NONMMUG032085
NONMMUG033406	chr5	+	112796232	112797492	1260	0.811379	0.982632	-0.0378175	0.177279	0.389198	-0.186115	0.106355	0.258214	0.258957	0.207098	1	-0.12582	0.0181866	0.724397	0.265434	6.36593e-05	0.00718198	0.396755	23	8	11	27	18	13	31	57	17	5	1	0	0.137	0.055	0.068	0.165	0.108	0.075	0.174	0.321	0.128	0.035	0.008	0	NONMMUG033406	NONMMUG033406
NONMMUG033624	chr5	-	120020138	120121374	3213	1.06795e-46	6.30655e-45	1.72742	1.73035e-38	7.29807e-37	1.63185	5.36303e-67	5.14494e-65	2.02307	0.149913	1	-0.116562	0.0354031	0.956941	0.222645	0.000189252	0.0178227	0.343696	1043	690	820	114	31	41	163	71	40	41	14	15	2.442	1.867	1.98	0.274	0.073	0.093	0.358	0.157	0.118	0.111	0.044	0.041	NONMMUG033624	NONMMUG033624
NONMMUG033650	chr5	+	121128602	121129315	484	0.126285	0.302704	0.202558	0.00508231	0.020281	0.329399	0.696984	0.916224	-0.0945954	0.217734	1	0.104976	0.0170799	0.70482	-0.268939	6.81503e-05	0.00759763	-0.37832	21	68	52	18	6	48	12	6	13	16	23	118	0.326	1.222	0.833	0.287	0.094	0.725	0.175	0.088	0.255	0.288	0.475	2.123	NONMMUG033650	NONMMUG033650
NONMMUG034339	chr5	-	148112460	148113644	1184	4.67223e-21	1.13941e-19	-1.11375	4.99058e-11	6.1672e-10	-0.781641	2.89294e-40	1.35446e-38	-1.39189	0.00223522	0.620595	0.322906	0.000826267	0.114087	-0.216797	6.17854e-12	3.33998e-09	-0.55172	1	0	3	69	64	422	97	95	70	171	49	610	0.006	0	0.02	0.45	0.409	2.605	0.578	0.569	0.561	1.259	0.414	4.487	NONMMUG034339	NONMMUG034339
NONMMUG035361	chr6	-	52258383	52264826	3012	1.21396e-06	9.97811e-06	-0.62631	0.00104951	0.00494868	-0.507046	4.9766e-16	8.93194e-15	-1.01372	0.0589421	1	0.122128	0.00335201	0.301015	-0.326845	2.22946e-07	4.76038e-05	-0.453571	0	7	11	67	24	179	44	25	74	72	37	337	0	0.02	0.028	0.172	0.06	0.434	0.103	0.059	0.233	0.208	0.123	0.974	NONMMUG035361	NONMMUG035361
NONMMUG036562	chr6	+	124780253	124783550	1966	0.00480349	0.0196793	0.41033	0.0182897	0.061592	0.310215	1.1949e-07	1.06292e-06	0.764162	0.532454	1	-0.093966	0.00137128	0.164862	0.347157	7.44903e-05	0.00813713	0.443878	3808	3370	4012	3019	3216	3093	3234	3767	2401	1718	2115	2189	14.573	14.905	15.828	11.848	12.374	11.499	11.614	13.592	11.587	7.618	10.751	9.697	NONMMUG036562	NONMMUG036562
NONMMUG036638	chr6	-	127075184	127076427	1243	3.75561e-136	1.29268e-133	-2.92296	2.00771e-127	5.36179e-125	-2.78769	3.84424e-175	2.11802e-172	-3.30231	0.0854482	1	0.191277	0.000651073	0.0950577	-0.289452	1.11685e-07	2.57373e-05	-0.482265	15	29	23	2159	1966	2587	2292	1649	1584	2695	1661	3218	0.091	0.203	0.144	13.401	11.965	15.212	13.018	9.411	12.091	18.901	13.354	22.548	NONMMUG036638	NONMMUG036638
NONMMUG036817	chr6	-	137069181	137118229	629	0.247763	0.497627	0.185323	0.0139455	0.0487951	0.330402	0.209859	0.430781	-0.144592	0.180272	1	0.120397	0.00275895	0.263738	-0.297623	1.85199e-06	0.000324246	-0.423313	39	62	41	10	19	61	10	13	17	36	55	123	0.466	0.857	0.506	0.123	0.229	0.709	0.112	0.147	0.256	0.499	0.874	1.703	NONMMUG036817	NONMMUG036817
NONMMUG037105	chr7	+	4071158	4077221	687	4.55744e-05	0.000294084	0.455664	1.23238e-09	1.3443e-08	0.767073	0.0173175	0.0577884	0.281026	0.0943101	1	0.255012	0.04269	1	-0.168431	4.38389e-05	0.00519479	-0.435065	171	135	64	19	27	48	0	23	11	15	41	112	1.873	1.709	0.723	0.213	0.297	0.511	0	0.237	0.152	0.19	0.596	1.42	NONMMUG037105	NONMMUG037105
NONMMUG037108	chr7	+	4082221	4083636	880	2.13894e-06	1.6962e-05	0.568104	1.77239e-18	3.52812e-17	0.97773	0.000578549	0.00285583	0.390742	0.000491197	0.210496	0.338675	0.112517	1	-0.172008	1.64591e-08	4.60883e-06	-0.525873	256	181	108	39	28	79	1	19	1	31	41	133	2.189	1.788	0.952	0.342	0.241	0.656	0.008	0.153	0.011	0.307	0.466	1.316	NONMMUG037108	NONMMUG037108
NONMMUG037109	chr7	+	4084632	4085574	413	2.80212e-06	2.18507e-05	0.63472	3.85986e-16	6.74081e-15	0.998317	0.000578526	0.00285579	0.481488	0.002194	0.611235	0.296725	0.122076	1	-0.154046	3.77173e-07	7.66909e-05	-0.464145	244	180	170	28	55	91	6	23	12	27	56	150	4.445	3.79	3.193	0.523	1.007	1.61	0.103	0.395	0.276	0.57	1.355	3.163	NONMMUG037109	NONMMUG037109
NONMMUG037570	chr7	-	29078618	29079500	663	9.26766e-106	2.03883e-103	-2.73473	1.09496e-109	2.12726e-107	-2.82251	2.41858e-154	9.92545e-152	-3.32566	0.541339	1	-0.0284357	3.12395e-07	0.000180646	-0.506558	3.99459e-09	1.31389e-06	-0.476485	76	106	54	1749	1614	4384	1976	1640	3434	3045	2364	4560	0.862	1.39	0.632	20.353	18.415	48.331	21.042	17.547	49.143	40.038	35.632	59.902	NONMMUG037570	NONMMUG037570
NONMMUG037571	chr7	-	29083691	29086791	851	3.64903e-83	5.04905e-81	-2.30094	2.10005e-82	2.54513e-80	-2.28405	4.28282e-124	1.19443e-121	-2.79729	0.247062	1	0.069037	3.43168e-05	0.0098735	-0.403924	4.32309e-08	1.113e-05	-0.474457	32	7	14	880	822	1803	882	635	1469	1262	950	2183	0.283	0.072	0.128	7.978	7.307	15.486	7.317	5.293	16.378	12.928	11.156	22.341	NONMMUG037571	NONMMUG037571
NONMMUG038069	chr7	-	56862060	56865420	3360	0.0316101	0.0993356	0.291944	0.00357476	0.0148513	0.508237	0.620773	0.864914	-0.0831165	0.382884	1	0.194516	0.000872802	0.118802	-0.343869	1.17092e-05	0.00169644	-0.544017	703	801	553	482	508	684	580	583	267	636	580	873	1.574	2.073	1.277	1.107	1.144	1.488	1.219	1.231	0.754	1.65	1.725	2.263	NONMMUG038069	NONMMUG038069
NONMMUG038125	chr7	+	65080814	65084081	3267	3.39201e-05	0.000223367	0.54468	1.88303e-07	1.61565e-06	0.664372	0.215187	0.438902	0.157535	0.269278	1	0.0996704	0.000242017	0.0448487	-0.367706	5.72491e-07	0.000112691	-0.469988	738	457	554	172	232	574	275	250	258	358	248	766	1.7	1.216	1.315	0.406	0.537	1.284	0.594	0.543	0.749	0.955	0.759	2.042	NONMMUG038125	NONMMUG038125
NONMMUG038481	chr7	+	87439360	87450842	4101	0.0452217	0.133529	0.272826	0.106055	0.262923	0.202448	8.919e-07	7.09617e-06	0.638735	0.608201	1	-0.060576	0.000282656	0.0505598	0.346815	1.71382e-05	0.00235346	0.409519	1491	1115	1412	1144	1280	1097	1303	1343	904	556	792	685	2.735	2.364	2.671	2.152	2.361	1.955	2.243	2.323	2.091	1.182	1.93	1.455	NONMMUG038481	NONMMUG038481
NONMMUG038561	chr7	+	90019226	90020073	847	1.53172e-28	5.0567e-27	-1.5207	8.30434e-41	3.7497e-39	-1.74467	2.70872e-21	6.39252e-20	-1.3128	0.0311534	1	-0.168553	0.0305093	0.907821	0.238546	7.37584e-06	0.00111845	0.410964	55	6	68	718	518	501	1025	698	431	456	302	351	0.489	0.062	0.623	6.54	4.626	4.323	8.544	5.846	4.828	4.693	3.563	3.609	NONMMUG038561	NONMMUG038561
NONMMUG038627	chr7	-	94055506	94056444	938	0.85562	1	0.0363054	0.00338316	0.0141486	-0.359401	0.949744	1	0.0152037	5.10238e-05	0.0330378	-0.339507	0.960979	1	-0.0197754	9.67064e-05	0.0101429	0.335182	2	0	3	1	0	1	0	0	74	2	0	1	0.016	0	0.025	0.008	0	0.008	0	0	0.749	0.019	0	0.009	NONMMUG038627	NONMMUG038627
NONMMUG038646	chr7	+	96558680	96561637	2957	2.07896e-54	1.48252e-52	-1.9382	2.84548e-69	2.55817e-67	-2.15254	8.77849e-48	5.21273e-46	-1.7895	0.042606	1	-0.154396	0.0676211	1	0.191473	7.2279e-05	0.00796364	0.350167	67	105	102	1350	1707	1099	1744	2209	865	1015	1303	622	0.17	0.309	0.268	3.522	4.367	2.717	4.164	5.299	2.775	2.992	4.403	1.832	NONMMUG038646	NONMMUG038646
NONMMUG039003	chr7	-	116940304	116941417	1113	0.00512865	0.0208463	0.403348	0.00171857	0.00771435	0.429664	0.941442	1	-0.0478563	0.876311	1	0.0119805	0.000267995	0.048379	-0.412239	4.94409e-05	0.00578581	-0.424501	92	12	25	11	1	11	5	0	13	69	30	28	0.622	0.094	0.174	0.076	0.007	0.072	0.032	0	0.111	0.54	0.269	0.219	NONMMUG039003	NONMMUG039003
NONMMUG039230	chr7	-	129310543	129311558	1015	0.0837141	0.219958	-0.236134	0.000393807	0.00203147	-0.473366	0.662387	0.891055	-0.0442634	0.0312443	1	-0.212071	0.0850237	1	0.189404	4.99594e-05	0.00583885	0.407841	528	424	441	633	690	738	794	1054	672	422	455	537	3.914	3.632	3.37	4.812	5.143	5.314	5.523	7.366	6.282	3.624	4.48	4.608	NONMMUG039230	NONMMUG039230
NONMMUG039342	chr7	+	134174330	134178981	2362	0.721234	0.936313	0.0885549	0.679167	0.908241	-0.041182	0.00296936	0.0124412	0.433501	0.333065	1	-0.115679	0.000761642	0.107551	0.336086	6.45586e-06	0.000991548	0.454692	1505	1356	1946	1651	1763	1782	1974	1901	1558	997	1098	1099	4.794	4.992	6.39	5.393	5.646	5.514	5.9	5.709	6.258	3.68	4.645	4.052	NONMMUG039342	NONMMUG039342
NONMMUG039448	chr7	+	138125184	138125957	307	0.00028793	0.00158973	-0.458537	0.00214128	0.00940065	-0.414463	3.20865e-13	4.76644e-12	-0.822931	0.433801	1	0.0520048	0.000826689	0.114087	-0.307408	1.08344e-05	0.00159175	-0.36125	2	7	1	38	32	81	29	24	53	44	78	201	0.049	0.198	0.025	0.955	0.789	1.928	0.667	0.555	1.638	1.249	2.539	5.702	NONMMUG039448	NONMMUG039448
NONMMUG039476	chr7	+	139789070	139791320	598	0.454653	0.734633	0.0866337	9.00904e-05	0.000524677	0.474672	0.181835	0.388418	-0.132726	0.000444935	0.197839	0.33202	0.0107083	0.559922	-0.197116	1.02281e-11	5.25899e-09	-0.544112	105	36	68	13	25	138	1	7	24	17	65	219	1.321	0.523	0.882	0.168	0.316	1.687	0.012	0.083	0.381	0.248	1.086	3.19	NONMMUG039476	NONMMUG039476
NONMMUG039674	chr7	-	149836675	149838935	2250	3.95252516672997e-323	1.64405284310133e-319	-6.21684	4.59481050632359e-322	1.38611599137699e-318	-6.52674	1.27468936627042e-321	5.19457655643612e-318	-5.8563	0.00112373	0.387116	-0.242353	0.000166338	0.0337595	0.450243	8.96522e-13	5.36507e-10	0.691466	79	64	39	40551	29894	23294	54324	38184	20176	30189	17701	12669	0.264	0.247	0.134	139.049	100.506	75.671	170.461	120.384	85.08	116.967	78.617	49.04	NONMMUG039674	NONMMUG039674
NONMMUG039675	chr7	-	149841347	149847110	647	3.95252516672997e-323	1.64405284310133e-319	-5.17135	4.59481050632359e-322	1.38611599137699e-318	-5.52355	1.27468936627042e-321	5.19457655643612e-318	-4.84188	0.00227696	0.626303	-0.272206	0.000353328	0.0600931	0.42702	1.39765e-11	7.0845e-09	0.699048	18	16	4	14863	9994	8037	18944	12565	7755	10244	6331	4763	0.209	0.215	0.048	177.235	116.85	90.794	206.72	137.761	113.724	138.026	97.785	64.116	NONMMUG039675	NONMMUG039675
NONMMUG039676	chr7	+	149845598	149856261	5332	7.48652e-185	4.86306e-182	-3.44496	4.71422e-210	3.86251e-207	-3.71018	3.72984e-159	1.67159e-156	-3.12527	0.0533667	1	-0.190508	0.000400199	0.0663374	0.396803	1.68225e-08	4.70322e-06	0.590182	9	3	21	3570	2772	2490	4437	3052	2417	2304	1702	1518	0.013	0.005	0.031	5.166	3.933	3.413	5.875	4.06	4.301	3.767	3.19	2.48	NONMMUG039676	NONMMUG039676
NONMMUG040270	chr8	-	34893116	34964145	2399	0.46188	0.741174	0.108339	0.724396	0.935454	0.0528765	0.0105295	0.0376504	0.371237	0.148703	1	-0.0544863	0.0148362	0.659272	0.266392	7.00334e-05	0.00776403	0.319838	4662	4617	5222	5346	5308	4499	6587	6355	3268	4192	3483	2901	14.621	16.734	16.883	17.193	16.738	13.707	19.385	18.791	12.925	15.233	14.509	10.532	NONMMUG040270	NONMMUG040270
NONMMUG040460	chr8	-	46102570	46107739	3980	0.0716225	0.193957	0.242256	0.00860941	0.0321833	0.353046	0.679399	0.902648	-0.0449934	0.352113	1	0.0958915	0.00583391	0.403542	-0.266818	0.000113876	0.0116168	-0.366081	619	212	269	168	217	498	219	257	247	338	245	535	1.17	0.463	0.524	0.326	0.412	0.915	0.388	0.458	0.589	0.74	0.615	1.171	NONMMUG040460	NONMMUG040460
NONMMUG040636	chr8	-	59810532	59813218	730	0.000128086	0.000760883	-0.447826	4.85709e-09	4.97117e-08	-0.613754	0.0783957	0.202681	-0.262679	0.0548147	1	-0.132381	0.050676	1	0.180188	3.23869e-05	0.00403553	0.317858	0	0	0	56	22	6	143	29	3	18	1	2	0	0	0	0.592	0.228	0.06	1.383	0.282	0.039	0.215	0.014	0.024	NONMMUG040636	NONMMUG040636
NONMMUG040637	chr8	+	59810915	59833377	4738	0.0212146	0.0711967	-0.356821	0.000116975	0.000666247	-0.471203	0.942521	1	-0.0355325	0.0928917	1	-0.0912824	0.00588351	0.405025	0.29906	3.44802e-06	0.000567056	0.393456	39	0	1	127	27	9	200	56	8	31	1	9	0.062	0	0.002	0.207	0.043	0.014	0.298	0.084	0.016	0.057	0.002	0.017	NONMMUG040637	NONMMUG040637
NONMMUG040776	chr8	+	71568855	71587321	398	0.363151	0.64062	0.130225	2.37165e-41	1.08248e-39	-1.35049	0.776838	0.961923	0.0453053	6.29274e-71	1.59489e-66	-1.3222	0.452195	1	-0.0779591	4.07521e-66	4.28929e-62	1.28948	29	13	19	5	18	10	13	13	1437	24	14	9	0.548	0.284	0.37	0.097	0.342	0.184	0.231	0.232	34.257	0.526	0.352	0.197	NONMMUG040776	NONMMUG040776
NONMMUG041106	chr8	-	87339304	87356164	1223	0.00357792	0.0152	-0.47621	0.707376	0.925322	-0.0743995	3.12928e-06	2.30583e-05	-0.715651	0.00147126	0.47031	0.369873	0.0618594	1	-0.198482	8.89224e-08	2.11021e-05	-0.581877	193	164	113	206	193	601	168	220	166	220	218	667	1.187	1.166	0.717	1.3	1.194	3.592	0.97	1.276	1.288	1.568	1.781	4.75	NONMMUG041106	NONMMUG041106
NONMMUG041307	chr8	+	96486744	96493110	4107	8.07633e-70	8.31534e-68	-2.02991	6.11801e-96	9.22359e-94	-2.42691	7.5077e-60	5.9929e-58	-1.86665	0.00217082	0.609589	-0.322805	0.0350385	0.954546	0.207515	9.14061e-08	2.16055e-05	0.537025	35	21	9	1119	1150	775	1946	1316	704	798	757	499	0.064	0.044	0.017	2.102	2.118	1.379	3.345	2.273	1.626	1.694	1.842	1.058	NONMMUG041307	NONMMUG041307
NONMMUG041986	chr8	+	130882946	130885362	2416	1.70859e-19	3.86247e-18	-1.03219	1.18834e-33	4.30073e-32	-1.36707	1.15676e-14	1.90236e-13	-0.899392	0.00543004	1	-0.269757	0.127246	1	0.154362	5.89954e-06	0.000915533	0.434161	0	2	1	211	108	164	513	125	141	184	38	68	0	0.007	0.003	0.674	0.338	0.496	1.499	0.367	0.554	0.664	0.157	0.245	NONMMUG041986	NONMMUG041986
NONMMUG041989	chr8	-	130976912	131012441	4071	5.99602e-17	1.18562e-15	-0.930029	1.01336e-30	3.30776e-29	-1.32211	5.36199e-12	7.29127e-11	-0.754006	0.00389631	0.859857	-0.318908	0.0964621	1	0.189604	1.39181e-06	0.000251807	0.521339	0	0	0	137	84	138	383	124	122	112	21	63	0	0	0	0.26	0.156	0.248	0.664	0.216	0.284	0.24	0.052	0.135	NONMMUG041989	NONMMUG041989
NONMMUG041991	chr8	+	131028081	131029373	1292	3.29961e-81	4.39866e-79	-2.04871	5.76846e-127	1.51154e-124	-2.66986	8.26999e-53	5.58031e-51	-1.79809	6.04801e-07	0.00060966	-0.528745	6.8299e-06	0.00262438	0.294408	4.83517e-23	8.73903e-20	0.836225	1	3	17	1354	406	986	2629	756	953	846	241	293	0.006	0.02	0.102	8.085	2.377	5.578	14.366	4.151	6.999	5.708	1.864	1.975	NONMMUG041991	NONMMUG041991
NONMMUG042009	chr9	+	3000193	3024636	903	4.18348e-26	1.2598e-24	2.74323	0.000242265	0.00130111	1.97547	5.46003e-24	1.4543e-22	2.62903	4.20213e-21	1.49104e-17	-0.770318	0.440884	1	-0.146684	7.49665e-19	9.18753e-16	0.633377	5914	3536	19965	25	4269	6851	65	18113	3894	39	5826	4160	49.275	34.049	171.488	0.214	35.763	55.454	0.508	142.289	40.915	0.377	64.474	40.123	NONMMUG042009	NONMMUG042009
NONMMUG042010	chr9	-	3000282	3168181	9604	1.0246e-28	3.40139e-27	3.16599	5.70906e-05	0.000344295	2.3448	1.05702e-26	3.15081e-25	3.03364	6.48875e-23	2.95179e-19	-0.821919	0.482683	1	-0.162363	9.8412e-21	1.49229e-17	0.669339	11877	7135	40121	44	8329	13565	118	35521	7611	66	11533	7958	9.304	6.46	32.402	0.035	6.56	10.324	0.087	26.236	7.519	0.06	12	7.217	NONMMUG042010	NONMMUG042010
NONMMUG042229	chr9	+	20673102	20678751	3342	7.38054e-14	1.21022e-12	1.02778	7.8687e-20	1.67401e-18	1.19719	3.61896e-08	3.42957e-07	0.786142	0.134795	1	0.13182	0.0131775	0.618256	-0.237698	2.71476e-05	0.00347465	-0.374481	811	500	544	175	193	171	135	127	112	259	195	254	1.826	1.301	1.263	0.404	0.437	0.374	0.285	0.27	0.318	0.676	0.583	0.662	NONMMUG042229	NONMMUG042229
NONMMUG042279	chr9	+	22136581	22138310	1125	1.02795e-09	1.20088e-08	0.834722	3.65942e-06	2.66637e-05	0.62797	8.09366e-16	1.43591e-14	1.07612	0.050212	1	-0.200214	0.0259482	0.844527	0.219526	1.24177e-05	0.0017822	0.425301	1816	1580	1723	785	908	979	1225	1067	854	549	551	659	12.145	12.212	11.879	5.384	6.106	6.361	7.688	6.728	7.202	4.254	4.894	5.102	NONMMUG042279	NONMMUG042279
NONMMUG042340	chr9	+	27143312	27165128	12521	6.50954e-36	2.76798e-34	1.65276	1.00127e-50	5.93632e-49	1.97223	8.23106e-23	2.07633e-21	1.35353	0.0195119	1	0.258288	0.000707233	0.100674	-0.305097	1.54559e-09	5.35957e-07	-0.572407	1685	1460	1997	248	280	489	236	250	175	430	292	646	1.012	1.014	1.237	0.153	0.169	0.285	0.133	0.142	0.133	0.299	0.233	0.449	NONMMUG042340	NONMMUG042340
NONMMUG042843	chr9	-	54871601	54874237	2636	3.16915e-17	6.37432e-16	-0.911507	4.19005e-12	5.59162e-11	-0.824645	6.84605e-33	2.52848e-31	-1.37288	0.0611993	1	0.0994797	0.00220063	0.224609	-0.380528	1.32729e-07	3.0177e-05	-0.484084	0	0	0	63	139	168	68	48	100	164	163	251	0	0	0	0.184	0.399	0.466	0.182	0.129	0.36	0.542	0.618	0.829	NONMMUG042843	NONMMUG042843
NONMMUG043168	chr9	-	66876826	66896925	3259	2.43274e-46	1.42342e-44	-2.00495	1.86007e-57	1.28496e-55	-2.22085	1.75478e-38	7.71454e-37	-1.79415	0.0410213	1	-0.194129	0.0257479	0.841544	0.233054	1.17131e-05	0.00169644	0.429066	983	958	1007	6840	4640	5436	9055	5476	4380	5173	3122	3725	2.269	2.556	2.397	16.193	10.77	12.192	19.616	11.919	12.752	13.837	9.573	9.955	NONMMUG043168	NONMMUG043168
NONMMUG043226	chr9	+	69606547	69678652	2924	0.0912366	0.235306	-0.230956	0.771026	0.96384	0.0462456	4.06748e-06	2.94274e-05	-0.562334	0.00924655	1	0.243851	0.00380671	0.322666	-0.286309	3.30579e-10	1.35667e-07	-0.541203	19	0	0	4	21	61	4	0	9	10	34	159	0.049	0	0	0.011	0.054	0.152	0.01	0	0.029	0.03	0.116	0.474	NONMMUG043226	NONMMUG043226
NONMMUG043375	chr9	-	75745650	75862999	4578	3.33102e-16	6.31401e-15	-0.935493	3.21579e-27	9.35065e-26	-1.27112	2.10052e-09	2.27464e-08	-0.760313	0.0135264	1	-0.271503	0.0159021	0.678764	0.190811	3.41103e-07	7.02346e-05	0.472146	1	14	7	290	206	94	494	249	129	191	64	46	0.002	0.027	0.012	0.489	0.34	0.15	0.762	0.386	0.267	0.364	0.14	0.088	NONMMUG043375	NONMMUG043375
NONMMUG043786	chr9	+	102248233	102257024	4867	1.31981e-05	9.28015e-05	-0.582107	0.00020447	0.00111449	-0.469042	1.46779e-18	3.0194e-17	-1.03545	0.378706	1	0.115158	2.25353e-05	0.00709742	-0.384243	6.38546e-08	1.56087e-05	-0.504145	14	15	5	85	75	137	53	92	77	226	153	223	0.022	0.027	0.008	0.135	0.117	0.206	0.077	0.134	0.15	0.405	0.314	0.399	NONMMUG043786	NONMMUG043786
NONMMUG043793	chr9	+	102630661	102634671	1077	0.000229264	0.00129186	0.485905	3.97888e-05	0.000247132	0.57662	0.317481	0.576746	0.0961847	0.691858	1	0.0778975	0.000672877	0.0975146	-0.361044	7.90211e-05	0.00855373	-0.441513	624	738	661	364	384	526	326	446	381	394	391	875	4.359	5.958	4.76	2.608	2.697	3.57	2.137	2.938	3.356	3.189	3.628	7.076	NONMMUG043793	NONMMUG043793
NONMMUG044190	chr9	+	118807214	118808057	843	2.55851e-13	4.03992e-12	-0.850354	1.72033e-24	4.50719e-23	-1.12483	3.42447e-11	4.35797e-10	-0.776623	0.00547307	1	-0.216026	0.292305	1	0.101498	6.13402e-05	0.0069731	0.325872	27	14	20	254	319	144	461	446	168	211	178	112	0.241	0.144	0.184	2.325	2.863	1.249	3.861	3.753	1.891	2.182	2.11	1.157	NONMMUG044190	NONMMUG044190
NONMMUG044290	chr9	+	122481619	122588714	6612	0.19035	0.411799	-0.182045	0.853282	1	0.0370395	0.00381252	0.015521	-0.372894	0.0602552	1	0.193191	0.105742	1	-0.162102	0.000102537	0.0106918	-0.36395	9	10	12	25	49	16	22	2	3	29	66	48	0.01	0.013	0.014	0.029	0.056	0.018	0.023	0.002	0.004	0.038	0.1	0.063	NONMMUG044290	NONMMUG044290
NONMMUG044453	chrX	+	7455744	7458528	379	0.0419993	0.125588	-0.158746	0.0814325	0.213347	0.269424	5.96011e-05	0.000356642	-0.524103	2.89618e-06	0.00263499	0.373734	0.0319721	0.923692	-0.321293	1.15537e-13	8.07543e-11	-0.710936	87	88	67	68	207	220	29	64	43	122	167	335	1.727	2.019	1.371	1.384	4.132	4.243	0.54	1.198	1.076	2.806	4.403	7.698	NONMMUG044453	NONMMUG044453
NONMMUG044830	chrX	-	45378410	45378800	390	3.78371e-12	5.47775e-11	-0.84561	0.000492427	0.00248901	-0.449673	1.94407e-21	4.61395e-20	-1.09594	0.000391703	0.182207	0.364266	0.0365502	0.966162	-0.195888	9.11522e-10	3.39053e-07	-0.575907	8	0	0	60	91	217	47	48	27	53	86	344	0.154	0	0	1.187	1.765	4.067	0.851	0.873	0.657	1.185	2.204	7.682	NONMMUG044830	NONMMUG044830
NONMMUG044909	chrX	-	50406289	50410367	3540	7.61772e-25	2.19057e-23	-1.29609	4.32491e-30	1.38135e-28	-1.44732	1.0937e-11	1.45151e-10	-0.894144	0.332455	1	-0.112225	1.35307e-05	0.00474433	0.411118	4.06675e-08	1.05766e-05	0.524734	137	55	39	726	574	746	1205	620	369	424	292	274	0.291	0.135	0.085	1.582	1.227	1.54	2.403	1.242	0.989	1.044	0.824	0.674	NONMMUG044909	NONMMUG044909
NONMMUG044993	chrX	+	58144602	58151242	1510	0.0136513	0.0488116	-0.386607	0.391854	0.670772	-0.118755	1.13426e-08	1.1392e-07	-0.791978	0.0561376	1	0.240208	0.000982142	0.130633	-0.347178	1.5342e-08	4.34362e-06	-0.597746	7	24	22	36	46	123	6	73	17	92	89	212	0.035	0.138	0.113	0.184	0.23	0.595	0.028	0.343	0.107	0.531	0.589	1.223	NONMMUG044993	NONMMUG044993
NONMMUG045702	chrX	-	111166120	111167913	1485	0.855012	1	-0.022089	3.34836e-17	6.19401e-16	-0.925538	0.972137	1	0.0142708	3.91752e-21	1.44797e-17	-0.792104	0.748456	1	0.0334983	1.47445e-25	3.10383e-22	0.855992	11	11	17	19	18	15	10	9	587	10	13	12	0.056	0.064	0.089	0.099	0.092	0.074	0.048	0.043	3.75	0.059	0.087	0.07	NONMMUG045702	NONMMUG045702
NONMMUG046082	chrX	-	146897134	146900197	3063	0.48179	0.75936	0.114542	0.0356102	0.108319	0.264855	0.41734	0.686991	-0.101055	0.127282	1	0.126809	0.0595689	1	-0.192051	0.000163648	0.0158365	-0.324564	49	26	24	25	28	21	7	7	12	64	41	31	0.12	0.074	0.061	0.063	0.069	0.05	0.016	0.016	0.037	0.182	0.134	0.088	NONMMUG046082	NONMMUG046082
NONMMUG046231	chrX	+	156379629	156409820	793	6.8814e-46	3.97559e-44	-1.73399	2.04699e-59	1.47313e-57	-1.90394	4.57356e-38	1.98025e-36	-1.56064	0.0901497	1	-0.115552	0.0613127	1	0.215266	0.000204307	0.0190499	0.334554	27	17	14	860	514	579	990	691	597	658	336	316	0.256	0.186	0.137	8.367	4.903	5.337	8.814	6.181	7.143	7.233	4.234	3.471	NONMMUG046231	NONMMUG046231
[truncated: 2 more columns]
